# Supplementary material for: Beyond Clavulanic Acid biosynthesis: Exploring the broad regulatory impact of BldD in Streptomyces clavuligerus ATCC 27064
Source: PLoS One. 2026 Apr 22;21(4):e0347564. doi: 10.1371/journal.pone.0347564 (PMC13102240; doi:10.1371/journal.pone.0347564)
Supplement: S3 File — (XLSX) [file pone.0347564.s003.xlsx]

## Sheet: Up-regulated_72h
Gene_id	baseMean	log2FoldChange	lfcSE	stat	pvalue	padj	Localizattion	Function
CRV15_RS35885	25.0336133013347	5.48799126351173	1.1659861578174	4.70673792027229	2.51712173937304e-06	8.85998248603179e-05	plasmid	hypothetical protein 2241093:2241242 forward MW:5203
CRV15_RS09035	5269.75567197025	5.30828649932927	0.38789490950698	13.6848573395206	1.25052338832633e-42	7.74699239068163e-39	chromosome	Vps62-related protein 2241296:2242654 reverse MW:49275
CRV15_RS32215	54578.1241017366	4.50837513389296	0.622955244692684	7.23707709711477	4.58457562388834e-13	5.91696791458088e-11	plasmid	hypothetical protein 911755:912228 forward MW:16852
CRV15_RS32220	3665.32987961139	4.44749437286854	0.354175531369522	12.5573168639601	3.62415404875677e-36	1.12258171660241e-32	plasmid	glyoxalase superfamily protein 912346:912720 forward MW:13682
CRV15_RS09025	34.4621690374804	3.89322152394364	0.736230515286936	5.2880469406057	1.23629256649221e-07	6.22669304830833e-06	chromosome	hypothetical protein 2240750:2240950 forward MW:7150
CRV15_RS03785	57.181755870405	3.65748467992344	0.690288840784313	5.29848443698984	1.16767827416614e-07	6.02813909038271e-06	chromosome	SapB/AmfS family lanthipeptide 9928:936059 reverse MW:4555
CRV15_RS36550	432.135031886114	3.54988860854388	0.343795618745793	10.3255783814066	5.39924120840558e-25	6.68965985721452e-22	plasmid	ABC transporter ATP-binding protein 934109:935719 partial 5' partial 3' reverse MW:54933
CRV15_RS27925	184.292068944541	3.47329422302267	0.412470502070729	8.42070937336284	3.74211510372473e-17	1.05374559398067e-14	chromosome	phage tail protein 6647763:6648281 reverse MW:18187
CRV15_RS28650	26.0693464303999	3.45020948162153	0.759033126445129	4.54553215322802	5.47966309881587e-06	0.000164272655485082	plasmid	acyl-CoA desaturase 126883:127959 reverse MW:38648
CRV15_RS27940	3096.75179930769	3.22924324374423	0.312168335433602	10.3445573339744	4.42958622362361e-25	6.68965985721452e-22	chromosome	phage tail sheath subtilisin-like domain-containing protein 6650269:6652533 reverse MW:80627
CRV15_RS27910	354.262525177537	3.17624709108622	0.407612941285653	7.79231169910359	6.57941802082756e-15	1.16455698968648e-12	chromosome	phage late control D family protein 6645712:6646893 reverse MW:414
CRV15_RS27930	2014.37543587186	3.12908721500057	0.332035543934302	9.42395256219831	4.34419651991572e-21	2.746885512765e-18	chromosome	phage tail sheath subtilisin-like domain-containing protein 6648278:6649780 reverse MW:52200
CRV15_RS27885	594.626531594828	3.12466282778726	0.338559389087888	9.2292901289945	2.72431351701646e-20	1.29824017214746e-17	chromosome	phage tail protein 6637468:6639444 reverse MW:69219
CRV15_RS25910	694.340031562774	3.10681824718184	0.317274864316075	9.79219785935132	1.21622919238701e-22	1.07636283526251e-19	chromosome	2-oxo acid dehydrogenase subunit E2 6128027:6128887 reverse MW:30811
CRV15_RS03930	603.582369763935	3.10630328548326	0.448941277357623	6.91917505061314	4.54281239106964e-12	4.76995301062312e-10	chromosome	SGNH/GDSL hydrolase family protein 975592:976890 reverse MW:44759
CRV15_RS27895	810.48429527749	3.0905871814098	0.325594003356506	9.49215019180128	2.26316991274016e-21	1.75254220117816e-18	chromosome	baseplate J/gp47 family protein 6642667:6644613 reverse MW:67189
CRV15_RS30010	25.451057733377	3.08681921159164	0.827119673187284	3.73201038695726	0.000189957666756064	0.00309680985672056	plasmid	hypothetical protein 390338:390583 forward MW:8326
CRV15_RS25915	204.001594090564	3.08423336875556	0.374089358426007	8.24464342351937	1.65653456836095e-16	3.94701217346004e-14	chromosome	acyl carrier protein 6128884:6129111 reverse MW:8706
CRV15_RS20830	4908.42864293245	3.08095992101406	0.340508132747939	9.0481243315699	1.45445107595116e-19	6.43594601108389e-17	chromosome	alkaline phosphatase D family protein 4943953:4945623 forward MW:61676
CRV15_RS25905	779.090811310265	3.07895483056978	0.370364563269173	8.31330838834076	9.30702427142626e-17	2.4023756400619e-14	chromosome	4'-phosphopantetheinyl transferase superfamily protein 6127261:6128094 partial 3' reverse MW:30312
CRV15_RS27935	386.941264825412	3.04274721833447	0.341357669341462	8.9136629746871	4.93737472252824e-19	1.9116897753789e-16	chromosome	phage tail protein 6649782:6650237 reverse MW:16941
CRV15_RS27905	284.818909591083	3.03891682524418	0.391014883330258	7.77186995891779	7.73358240622913e-15	1.33082063907193e-12	chromosome	5 phage baseplate assembly protein V 6645011:6645715 reverse MW:24448
CRV15_RS27890	970.142371915874	3.02693353771434	0.307926380438115	9.83005591598758	8.3572360195901e-23	8.62884619022678e-20	chromosome	putative baseplate assembly protein 6640616:6642670 reverse MW:70094
CRV15_RS27870	464.255139995578	3.01615866606499	0.336433863249447	8.96508644205257	3.10037583149872e-19	1.28045521840897e-16	chromosome	hypothetical protein 6632897:6634045 reverse MW:39762
CRV15_RS27865	142.035125458164	3.00137500872284	0.409982867964922	7.32073275066615	2.46620557911118e-13	3.39514301390973e-11	chromosome	hypothetical protein 6632361:6632900 reverse MW:18167
CRV15_RS27860	574.457202026697	2.99950839630547	0.344207767872069	8.71423795822147	2.92720950795161e-18	9.56993077961934e-16	chromosome	hypothetical protein 6630349:6632361 reverse MW:67115
CRV15_RS27915	245.328544729514	2.99097005670621	0.369320986103389	8.09856512153065	5.56111926491193e-16	1.11132689826224e-13	chromosome	LysM peptidoglycan-binding domain-containing protein 6646904:6647575 reverse MW:25155
CRV15_RS27945	629.753876588365	2.99096518140702	0.355745161197196	8.40760608335885	4.18463822523824e-17	1.1271232089283e-14	chromosome	carboxypeptidase-like regulatory domain-containing protein 6652544:6653263 reverse MW:26094
CRV15_RS27855	526.201070026354	2.95172109291004	0.335006330827676	8.8109412309237	1.24099418218285e-18	4.52232879918987e-16	chromosome	ATP-binding protein 6627736:6629952 reverse MW:77877
CRV15_RS25485	2877.62335748764	2.92814081852133	0.316556372356883	9.2499822281896	2.2453000084978e-20	1.2092021766421e-17	chromosome	hypothetical protein 6024907:6025101 forward MW:6321
CRV15_RS19100	23.1313829160867	2.90107457617358	0.727535565681113	3.98753643535986	6.67629536366843e-05	0.00134721986247316	chromosome	19100 19100 hypothetical protein 45110:45637 forward MW:18228
CRV15_RS11420	127030.055396806	2.8960718333965	0.378517485657523	7.65109127882359	1.99280816267333e-14	3.24880172835824e-12	chromosome	11420 11420 subtilase-type protease inhibitor 2770681:2771205 forward MW:17333
CRV15_RS20005	8504.04203408008	2.89180408300553	0.375836136297228	7.69432155059874	1.42246917090509e-14	2.38167473344785e-12	chromosome	20005 20005 DUF839 domain-containing protein 4762278:4763438 reverse MW:40227
CRV15_RS09870	917.012511900723	2.88896289114941	0.3124736320316	9.24546136058371	2.34228024531158e-20	1.2092021766421e-17	chromosome	09870 09870 DUF397 domain-containing protein 2434284:2434532 reverse MW:8491
CRV15_RS03790	1456.38948795506	2.87762406751113	0.305421773783849	9.42180392661743	4.43403634021791e-21	2.746885512765e-18	chromosome	03790 lanKC class III lanthionine synthetase LanKC 936046:938832 reverse MW:99991
CRV15_RS27880	727.852736143087	2.85521125700492	0.327660439423724	8.71393343067767	2.93508772901965e-18	9.56993077961934e-16	chromosome	hypothetical protein 6636186:6637454 reverse MW:46542
CRV15_RS11425	20313.1006130454	2.84333458815474	0.456376141519223	6.23024371670616	4.65710102089686e-10	3.51838302737269e-08	chromosome	11425 11425 alpha/beta hydrolase 2771788:2772819 reverse MW:36391
CRV15_RS26560	25129.5366921346	2.8052522744058	0.350324954857428	8.00757192860399	1.16995318993445e-15	2.26495625363872e-13	chromosome	polysaccharide deacetylase family protein 6314492:6316372 reverse MW:68068
CRV15_RS34275	1356.75861768735	2.79707161748631	0.372129358248706	7.51639599372037	5.63068353443e-14	8.50782548677899e-12	plasmid	hypothetical protein 1410362:1411573 forward MW:43149
CRV15_RS27900	93.8975839087412	2.79497122340889	0.467205097451122	5.98232176544541	2.19979167401091e-09	1.54860334323836e-07	chromosome	GPW/gp25 family protein 6644610:6645014 reverse MW:14734
CRV15_RS02745	44.6605386434513	2.75811523106398	0.812422979373396	3.39492518194309	0.000686473573011858	0.008643706879692	chromosome	02745 02745 hypothetical protein 680966:682027 reverse MW:37169
CRV15_RS27950	1807.9685096944	2.72103963885104	0.335162009923029	8.11858014419932	4.71669191543395e-16	9.73996880537112e-14	chromosome	DUF4255 domain-containing protein 6653260:6653838 reverse MW:20971
CRV15_RS34270	598.954279226395	2.70941062123136	0.407457805952556	6.64954893893196	2.9399258555298e-11	2.80197548846263e-09	plasmid	peptidase inhibitor family I36 protein 1409906:1410286 forward MW:13461
CRV15_RS08300	41.0463876567446	2.690586990139	0.61619649172117	4.3664432146045	1.26286099811134e-05	0.000338676358584405	chromosome	08300 08300 NAD-dependent epimerase/dehydratase family protein 2076606:2077574 reverse MW:33242
CRV15_RS28645	24.6860967792363	2.67991284055915	0.739992397601352	3.62154104453769	0.000292853330424483	0.00428895125763515	plasmid	glycosyltransferase family 1 protein 125666:126820 reverse MW:40941
CRV15_RS02000	3581.54455935406	2.5953661752171	0.356417329705748	7.28181813538582	3.29350884548722e-13	4.3411249569773e-11	chromosome	02000 02000 Gfo/Idh/MocA family oxidoreductase 506151:508178 reverse MW:70373
CRV15_RS37530	7273.69529528962	2.58298642344301	0.362451384448219	7.12643552838192	1.03001450144395e-12	1.18165552526764e-10	plasmid	LamG-like jellyroll fold domain-containing protein
CRV15_RS27070	4974.95235902071	2.57137651351521	0.610207707320115	4.21393647223513	2.50957900812115e-05	0.00061208039194136	chromosome	phosphotransferase 6434451:64515 forward MW:37248
CRV15_RS15800	1222.25662874637	2.54288846118065	0.307785408548764	8.26188763518907	1.43386650724439e-16	3.55312120495161e-14	chromosome	15800 15800 sodium-translocating pyrophosphatase 3771990:3774401 forward MW:81471
CRV15_RS00255	505.279056908534	2.53594306659345	0.560348284865938	4.525655088246	6.02087082984146e-06	0.000179323532648403	chromosome	00255 00255 terpene synthase family protein 57763:58698 forward MW:34643
CRV15_RS27875	1404.69131031872	2.47879368029884	0.344278492259827	7.19996670145775	6.02272659546072e-13	7.61444719568962e-11	chromosome	hypothetical protein 6634042:6636183 reverse MW:75503
CRV15_RS27955	81.9445938980985	2.46662893433225	0.476172874209256	5.18011224059832	2.21752430713541e-07	1.05673562174645e-05	chromosome	hypothetical protein 6654033:6654230 forward MW:7034
CRV15_RS00260	1116.3247584594	2.45573052377161	0.571615627318662	4.29612209045257	1.73811879537214e-05	0.000450529118716752	chromosome	00260 00260 cytochrome P450 58765:60126 forward MW:50629
CRV15_RS22450	1938.90159675696	2.43812160531202	0.322308326127502	7.56456289729083	3.8917099787805e-14	6.0272858296363e-12	chromosome	22450 22450 MFS transporter 5330865:5332157 reverse MW:42502
CRV15_RS10950	66.8983009147684	2.41118016664781	0.47891785340416	5.03464247471477	4.78741499754641e-07	2.05958582706945e-05	chromosome	10950 10950 hypothetical protein 26583:2659249 forward MW:33917
CRV15_RS34280	327.229531218851	2.39462670063342	0.384254023832396	6.23188451418248	4.6085717953637e-10	3.51838302737269e-08	plasmid	peptidase inhibitor family I36 protein 1411737:1412117 forward MW:13690
CRV15_RS00240	967.584290288674	2.32399315927929	0.611947081399106	3.79770282418196	0.000146043264884326	0.0025061995178903	chromosome	00240 00240 polyprenyl synthetase family protein 54734:55822 forward MW:38506
CRV15_RS02490	982.114813328294	2.31992386914103	0.317569023004878	7.30525870309899	2.76733778861262e-13	3.72688208705548e-11	chromosome	02490 02490 FAD-dependent oxidoreductase 614513:615481 forward MW:33280
CRV15_RS33040	682.647604476185	2.31462858127298	0.329191040548896	7.031262386162	2.04673189250743e-12	2.26419715608634e-10	plasmid	carbonic anhydrase 1102828:1103418 forward MW:20703
CRV15_RS33035	1679.79925409243	2.30977506149771	0.35603956616054	6.48741117849867	8.73237875210385e-11	7.51348421795602e-09	plasmid	hypothetical protein 1102240:1102590 forward MW:12039
CRV15_RS09965	1486.3968994969	2.28954371100249	0.350997367347029	6.52296548064658	6.89307314985751e-11	6.10036973762389e-09	chromosome	09965 09965 response regulator transcription factor 2462757:2463368 reverse MW:21955
CRV15_RS02805	813.909906611147	2.28856624541084	0.480819726400229	4.75971787294322	1.93863754500345e-06	7.13274052463511e-05	chromosome	02805 02805 ATP-binding protein 695367:695942 forward MW:20484
CRV15_RS12340	2760.40372350245	2.28804135003092	0.427108789150586	5.35704581163332	8.45936773025527e-08	4.59699851657293e-06	chromosome	12340 12340 PPOX class F420-dependent oxidoreductase 2966846:2967250 reverse MW:14655
CRV15_RS19095	76.5095696335998	2.24960758249712	0.456066277445693	4.93263302670958	8.11284904355031e-07	3.28490848528066e-05	chromosome	19095 19095 hypothetical protein 4533875:45113 forward MW:43448
CRV15_RS20700	36.5713280341454	2.24862667285229	0.599756630274504	3.7492318706391	0.000177377029438119	0.00294074879689709	chromosome	20700 20700 hypothetical protein 4917251:4918231 partial 3' reverse MW:34106
CRV15_RS01995	845.208269825767	2.24058280779181	0.376688647573718	5.94810282238019	2.7126818026297e-09	1.88820941205516e-07	chromosome	01995 01995 hypothetical protein 505582:506154 reverse MW:19439
CRV15_RS33045	2028.46630664428	2.23272607714891	0.357714437068656	6.24164374087138	4.32996269143787e-10	3.3954580852478e-08	plasmid	SulP family inorganic anion transporter 1103499:1104980 forward MW:50401
CRV15_RS37415	2719.74418055089	2.22821789587394	0.476247470830327	4.67869759389816	2.8870286923923e-06	9.82700151064301e-05	plasmid	LuxR family transcriptional regulator 3168926:3170206 reverse MW:44291
CRV15_RS09865	615.953874762981	2.22431788610856	0.310955551357697	7.1531698868109	8.47965515071626e-13	1.04830875920051e-10	chromosome	09865 09865 hypothetical protein 2433822:2434175 reverse MW:12306
CRV15_RS27065	15033.3345434542	2.22096869149135	0.52890490657173	4.1991833766249	2.6787931875705e-05	0.000645664045905631	chromosome	radical SAM protein 6433192:6434454 forward MW:47497
CRV15_RS27195	95.1504076650717	2.20113806132516	0.454441311701812	4.84361347581327	1.27498849422273e-06	4.86027281997948e-05	chromosome	SigB/SigF/SigG family RNA polymerase sigma factor 6462431:6463264 forward MW:30995
CRV15_RS11345	38.2908456057841	2.14945334667379	0.565592049060316	3.80035990648194	0.000144486084310665	0.00248636470084603	chromosome	11345 11345 amidohydrolase family protein 2751459:2752718 reverse MW:47207
CRV15_RS30000	54.2619590143724	2.12981898877371	0.632292893788013	3.36840570200647	0.000756042545573954	0.00931149815075675	plasmid	RICIN domain-containing protein 389465:389998 forward MW:18541
CRV15_RS13625	29270.03980971	2.12398203299092	0.549822289346592	3.86303370042538	0.000111987551412996	0.00204047906177503	chromosome	13625 paaN phenylacetic acid degradation protein PaaN 3256116:3257792 forward MW:59495
CRV15_RS20010	65.3659949234613	2.11771414998125	0.518086145973188	4.08757147134918	4.35912403857571e-05	0.000962089278405126	chromosome	20010 20010 APC family permease 4763737:4765785 reverse MW:71389
CRV15_RS02750	193.948024315574	2.10437584197716	0.568083825580582	3.70434035826752	0.000211941531967436	0.00334943313912822	chromosome	02750 02750 PQQ-dependent sugar dehydrogenase 682008:683477 reverse MW:52515
CRV15_RS15315	13588.0535094888	2.09280133777391	0.385814322619313	5.42437440778709	5.81578644470313e-08	3.21685687722642e-06	chromosome	15315 15315 XRE family transcriptional regulator 3647631:3648893 forward MW:45702
CRV15_RS23175	82.3348800727974	2.07863548461041	0.449948355599274	4.61972014953123	3.84257971894458e-06	0.000123995448081149	chromosome	23175 23175 chaplin 5493757:5493999 forward MW:7502
CRV15_RS18990	6809.06503893853	2.07256667050249	0.516365034376327	4.01376261467	5.97584472110713e-05	0.00123813906512571	chromosome	18990 18990 S8 family peptidase 4512665:4513855 reverse MW:40015
CRV15_RS27140	9039.60887717716	2.06630382131605	0.375485414865185	5.5030201960253	3.73339634359579e-08	2.10258094077963e-06	chromosome	cyclic nucleotide-binding domain-containing protein 6447994:6448440 reverse MW:16409
CRV15_RS27060	3622.56882093623	2.05564982064757	0.547420783721449	3.75515486765584	0.000173234328075008	0.00291626810441487	chromosome	radical SAM protein 6431471:6433075 forward MW:59095
CRV15_RS23400	78.5256224727934	2.05402670148322	0.436041823019084	4.71061855319627	2.46966087865955e-06	8.74259951045481e-05	chromosome	23400 23400 hypothetical protein 5544103:5544948 reverse MW:28900
CRV15_RS27075	3259.45750895157	2.00658681924188	0.534588350406559	3.75351766965341	0.000174370234818914	0.00292743524309803	chromosome	hypothetical protein 64512:6436564 forward MW:36850
CRV15_RS33335	2427.48011053922	1.9960472121118	0.574946164187036	3.47171150351821	0.00051715177406927	0.0068310346276314	plasmid	alpha-L-fucosidase 1172348:1174192 forward MW:67206
CRV15_RS31025	54.2257589103357	1.99256895100775	0.4838706602784	4.11797844874765	3.82210428922695e-05	0.000870512355579447	plasmid	hypothetical protein 621736:622455 forward MW:25944
CRV15_RS11545	279.06504162652	1.98866396103636	0.35446608039186	5.61030821013368	2.01966590756462e-08	1.25118302973628e-06	chromosome	11545 11545 FadD3 family acyl-CoA ligase 2797430:27992 forward MW:63428
CRV15_RS37475	118.762251748093	1.95894248409652	0.393002657348386	4.98455276947395	6.2105295067178e-07	2.59961015500789e-05	plasmid	WhiB family transcriptional regulator 6410525:6410839 forward MW:11435
CRV15_RS25055	177.536220706464	1.95863954459744	0.370249342302801	5.29005543241614	1.22279294425213e-07	6.20918220462456e-06	chromosome	lipid-transfer protein 5925542:5926759 reverse MW:41728
CRV15_RS02285	134.182424246745	1.95427688320373	0.468147257452507	4.17449179097666	2.98651987612828e-05	0.000703478731278125	chromosome	02285 02285 enolase C-terminal domain-like protein 566475:567698 forward MW:42850
CRV15_RS00905	3593.8850183654	1.9530699138049	0.445753197228646	4.38150511526917	1.17862276296405e-05	0.000318845764915383	chromosome	00905 00905 galactose oxidase early set domain-containing protein 232170:234560 forward MW:86120
CRV15_RS25070	1398.29576386363	1.94817587974661	0.422483220107889	4.61125031012856	4.00254223055676e-06	0.000128475384032638	chromosome	glycoside hydrolase family 31 protein 5927945:5930392 reverse MW:88364
CRV15_RS27025	1582.70557877067	1.94321322907298	0.682016464554785	2.84921747503779	0.00438269113488164	0.0370912180062729	chromosome	ABC transporter permease 64239:6424321 reverse MW:26977
CRV15_RS02515	11396.8642557063	1.93509249265827	0.533182569773623	3.62932436722354	0.000284163992449189	0.0042113392125549	chromosome	02515 02515 S1 family peptidase 621670:622749 forward MW:36388
CRV15_RS04955	213.34339862714	1.92694666350697	0.404768106627116	4.76061881348307	1.93000272736134e-06	7.13274052463511e-05	chromosome	04955 04955 thymidine kinase 1245466:1246206 reverse MW:26176
CRV15_RS19250	297.29437252341	1.92526853874975	0.417703101906624	4.60917941466505	4.04261365170387e-06	0.00012909274006343	chromosome	19250 19250 aromatic ring-hydroxylating dioxygenase subunit alpha 4571290:4572471 forward MW:42899
CRV15_RS03775	310.01762660464	1.9200484412181	0.350691873840616	5.4750297467421	4.37438122493274e-08	2.44137762959084e-06	chromosome	03775 03775 ABC transporter ATP-binding protein 931392:933149 reverse MW:60700
CRV15_RS23160	112.186116924665	1.91480584772915	0.460520793149585	4.15791398827715	3.21166895693594e-05	0.000747980796549555	chromosome	23160 23160 SDR family oxidoreductase 5490856:5491551 reverse MW:23682
CRV15_RS09250	1040.28498943267	1.91477503340673	0.513575583335878	3.72832178073869	0.000192759153928162	0.00311786673259782	chromosome	09250 09250 hypothetical protein 2290918:2292144 forward MW:46025
CRV15_RS27050	3279.40217793206	1.91209963650304	0.588512641816342	3.24903748983485	0.00115796215854181	0.0130791020678843	chromosome	class I SAM-dependent methyltransferase 6429099:6430169 forward MW:37707
CRV15_RS11340	86.7351953334529	1.91182158828424	0.423453056180491	4.51483714754288	6.33654400056315e-06	0.000186042133097103	chromosome	11340 11340 acyl-CoA dehydrogenase family protein 2750308:2751459 reverse MW:41715
CRV15_RS36410	1345.48963712211	1.9097065667923	0.343954698864612	5.55220374397036	2.82090531230748e-08	1.68033734709085e-06	plasmid	hypothetical protein 1229417:1233385 forward MW:140698
CRV15_RS20015	2939.1748320798	1.90934064192885	0.418919762544706	4.55777170866959	5.1699186548528e-06	0.000156998265033398	chromosome	20015 20015 hypothetical protein 4766023:4766613 forward MW:20952
CRV15_RS34535	694.752560330096	1.90339999586486	0.410565149207207	4.63604862599831	3.55132457586861e-06	0.000116404527764582	plasmid	cobalamin-independent methionine synthase II family protein 1487854:1488918 reverse MW:38157
CRV15_RS27030	3181.49435444514	1.89859319096006	0.65812884714228	2.88483508845436	0.00391618744561901	0.0341559851993067	chromosome	ABC transporter ATP-binding protein 6424314:6425324 reverse MW:345
CRV15_RS27580	34213.4547232984	1.8968721878077	0.449867026053464	4.21651749951166	2.48104042446103e-05	0.00060980581679861	chromosome	S8 family serine peptidase 6566200:6569775 forward MW:122794
CRV15_RS04950	778.262566105343	1.8916161241335	0.388543594925478	4.86847846377782	1.1246077588123e-06	4.35434066615136e-05	chromosome	04950 04950 VOC family protein 1244712:1245491 forward MW:27534
CRV15_RS20235	39732.3065872816	1.89116982589759	0.31197786035102	6.06187190260794	1.34546355822733e-09	9.69203109676548e-08	chromosome	202 202 hypothetical protein 4809985:4810980 reverse MW:34901
CRV15_RS19070	33.983808770297	1.88986925194089	0.641178451072699	2.94749339872405	0.00320361592239636	0.0294894511727273	chromosome	19070 19070 CYTH domain-containing protein 4530041:4530505 reverse MW:17016
CRV15_RS00690	880.08372234643	1.88619422837023	0.3773777120553	4.99816011416657	5.78799170405064e-07	2.45593209634204e-05	chromosome	00690 00690 acyl-CoA dehydrogenase family protein 180203:181387 reverse MW:43483
CRV15_RS26955	50.4541593777871	1.86936684682545	0.513513656700272	3.64034494980639	0.000272273027120732	0.00408409540681097	chromosome	hypothetical protein 6411004:6411390 forward MW:149
CRV15_RS12085	3368.78224072205	1.86626578335978	0.466299595858666	4.00228908610386	6.27325828719118e-05	0.00129112408934051	chromosome	12085 12085 MurR/RpiR family transcriptional regulator 2909534:2910610 forward MW:36396
CRV15_RS18625	217.854025207954	1.86164922556801	0.385170116288128	4.83331688218356	1.34276791923033e-06	5.07222393879995e-05	chromosome	18625 18625 bifunctional DNA primase/polymerase 4414317:4415003 reverse MW:23390
CRV15_RS00250	918.718363250528	1.85624723259472	0.378189950225736	4.90824050582718	9.18971178139645e-07	3.62613149590771e-05	chromosome	00250 00250 prenyltransferase/squalene oxidase repeat-containing protein 56158:57747 forward MW:56457
CRV15_RS02740	289.474229978624	1.85049201904205	0.544236223913736	3.40016327052748	0.000673456272869485	0.00853182333420544	chromosome	02740 02740 NPCBM/NEW2 domain-containing protein 678813:680963 reverse MW:76427
CRV15_RS19015	225.790438007041	1.83129633651707	0.345898073843471	5.29432360281309	1.19457734161497e-07	6.1160385382684e-06	chromosome	19015 19015 NAD(P)-dependent alcohol dehydrogenase 4521786:4522838 forward MW:623
CRV15_RS32950	1090.02750853779	1.82476424213985	0.358644517346064	5.08794684955158	3.61960774479529e-07	1.59031701978772e-05	plasmid	thioredoxin domain-containing protein 1078963:1079286 reverse MW:11305
CRV15_RS27040	10537.0307922558	1.81850616146773	0.626416128349075	2.90303215254118	0.00369568692805479	0.0325672553617346	chromosome	hypothetical protein 6425970:6427013 reverse MW:37747
CRV15_RS27045	2188.47299469564	1.81439616445268	0.616063925412582	2.94514268667423	0.00322805758042077	0.0296703512028289	chromosome	aminotransferase class III-fold pyridoxal phosphate-dependent enzyme 6427496:6428767 forward MW:43854
CRV15_RS32320	9255.48204265096	1.80938660370101	0.30184979954276	5.99432766376475	2.04329019636957e-09	1.4549635363804e-07	plasmid	hypothetical protein 929998:933069 forward MW:107300
CRV15_RS02900	3102.19715240497	1.80413565237594	0.396720106944763	4.54762846851907	5.4253802821021e-06	0.000163952345598159	chromosome	02900 02900 hypothetical protein 720317:721645 forward MW:47918
CRV15_RS19075	387.990235205562	1.79536338016908	0.425848891448113	4.2159634936794	2.48713995800203e-05	0.00060980581679861	chromosome	19075 19075 hypothetical protein 4531095:4531634 forward MW:20373
CRV15_RS00685	1160.30844397109	1.79269221446177	0.359089652776169	4.99232489881632	5.96567906425582e-07	2.51410760565067e-05	chromosome	00685 00685 acyl-CoA dehydrogenase family protein 179037:180206 reverse MW:39862
CRV15_RS07055	3991.86301046928	1.79119279327313	0.39182666378213	4.57139076749791	4.8449782651009e-06	0.0001500732017615	chromosome	07055 07055 LLM class flavin-dependent oxidoreductase 1778195:1779223 forward MW:36117
CRV15_RS19085	143.345897540455	1.78354530311354	0.382173327573293	4.66684923942395	3.05853574075317e-06	0.000102091926226997	chromosome	19085 19085 phosphoribosylaminoimidazolesuccinocarboxamide synthase 4532402:4533118 forward MW:26665
CRV15_RS32955	13083.9970259188	1.7812956634044	0.47660797301875	3.73744411391609	0.000185900392832096	0.00303866209391778	plasmid	alkyl sulfatase dimerization domain-containing protein 1079340:1081343 reverse MW:776
CRV15_RS13630	1708.516526483	1.77436887592887	0.518885992557354	3.41957366623795	0.00062719347915941	0.00807788690934001	chromosome	13630 13630 TrmH family RNA methyltransferase 3257836:3258630 reverse MW:28086
CRV15_RS08125	1663.47503866563	1.77409006463974	0.38108522281547	4.65536304853993	3.2341032109607e-06	0.000107140478031559	chromosome	08125 08125 TetR/AcrR family transcriptional regulator 2031597:2032367 reverse MW:26511
CRV15_RS00195	683.711207487373	1.76740391992206	0.392723779609902	4.5003740839876	6.78339778623023e-06	0.000196369856475216	chromosome	00195 00195 peptidoglycan recognition family protein 44604:45203 forward MW:21638
CRV15_RS07660	343.322223211621	1.76462473563323	0.340906650660459	5.17626960991967	2.26366276158897e-07	1.07048784794227e-05	chromosome	07660 07660 NAD(P)-binding domain-containing protein 1929925:1931106 reverse MW:42233
CRV15_RS32225	4941.31595718007	1.76444398127044	0.343718317522226	5.13340107675917	2.84552621884214e-07	1.30662090990916e-05	plasmid	hypothetical protein 912788:913816 reverse MW:717
CRV15_RS23155	124.941162519995	1.76363047469603	0.519100815353028	3.39747197949714	0.000680115527108865	0.0085951729666417	chromosome	23155 23155 S-adenosylmethionine:tRNA ribosyltransferase-isomerase 5489611:5490705 reverse MW:38488
CRV15_RS27150	4872.88929787667	1.75308022081073	0.436361389868157	4.01749618897403	5.88197863185272e-05	0.0012227804571922	chromosome	phospholipase C
CRV15_RS25840	28.2897713612115	1.7463348094435	0.614478281643151	2.84197971126611	0.00448343446825365	0.0377889476609951	chromosome	FAD-dependent monooxygenase 6107158:6108804 reverse MW:56941
CRV15_RS11550	964.207392577783	1.74271574809908	0.337293342189263	5.16676592780536	2.38179237957602e-07	1.11781846905102e-05	chromosome	11550 11550 cytochrome P450 2799264:2800583 reverse MW:47384
CRV15_RS27135	8573.29181593544	1.73104975840797	0.374710449977369	4.6196997135055	3.84295819718817e-06	0.000123995448081149	chromosome	response regulator transcription factor 6447113:6447790 reverse MW:24368
CRV15_RS02025	3283.88399638747	1.72280839162132	0.477059337320201	3.61130839886481	0.000304656119942023	0.00439375614234463	chromosome	02025 02025 hypothetical protein 511995:513251 reverse MW:46938
CRV15_RS03625	758.203205401235	1.71482842818266	0.472689190026738	3.62781393009147	0.000285831128392216	0.00421600914378518	chromosome	03625 03625 AMP-binding protein 886688:888379 reverse MW:60471
CRV15_RS02005	1128.16031655931	1.71297838241478	0.370344069539484	4.62537009042654	3.73930117100373e-06	0.000121920898707201	chromosome	02005 02005 methyltransferase domain-containing protein 5084:509109 forward MW:25391
CRV15_RS25060	154.835126553156	1.71247995038416	0.366847602772169	4.66809633603547	3.04003357895882e-06	0.000102091926226997	chromosome	OB-fold domain-containing protein 5926756:5927268 reverse MW:18215
CRV15_RS03645	55.6010521842808	1.71175099203919	0.484522596225503	3.53286101695558	0.000411088523154711	0.00563427743571557	chromosome	03645 lysA diaminopimelate decarboxylase 892487:893827 forward MW:47155
CRV15_RS00695	1998.13228784155	1.70882944933281	0.384892479413522	4.43975796029226	9.00601070652316e-06	0.000249072483602281	chromosome	00695 00695 NADPH:quinone oxidoreductase family protein 181458:182459 reverse MW:34492
CRV15_RS19065	79.7160884185089	1.70717988974963	0.445607058417339	3.83113296233011	0.000127554547691767	0.00226418459298137	chromosome	19065 19065 NAD(P)-dependent oxidoreductase 4529160:4530044 reverse MW:30388
CRV15_RS27055	3823.10627414164	1.70468539308105	0.522441643910475	3.26292019970208	0.00110270565304182	0.0126271007774382	chromosome	helix-turn-helix domain-containing protein 6430404:6431126 reverse MW:24753
CRV15_RS19905	83.815226040647	1.70288022826854	0.558321057790596	3.05000179467926	0.00228839998748075	0.0223254140510917	chromosome	19905 19905 M4 family metallopeptidase 4733793:4734860 reverse MW:37913
CRV15_RS09520	1713.99061480537	1.70189930235017	0.466699185544047	3.64667296422685	0.000265657680756937	0.00400425628294215	chromosome	09520 09520 hypothetical protein 22915:24006 reverse MW:39070
CRV15_RS07060	4967.4417093798	1.69508642555241	0.433120196942383	3.91366285275749	9.09065409595672e-05	0.0017435480533886	chromosome	07060 07060 SCO5389 family protein 1779486:1779878 reverse MW:14465
CRV15_RS15320	176.876422084296	1.68967551425298	0.415595156139899	4.06567663094755	4.78933050388085e-05	0.00103379451120355	chromosome	15320 15320 hypothetical protein 3649758:3650060 forward MW:10868
CRV15_RS11455	256.009650998303	1.68805467874188	0.337261005391301	5.00518782710543	5.58075869852569e-07	2.38433104395632e-05	chromosome	11455 11455 TetR/AcrR family transcriptional regulator 2780225:2780830 partial 3' reverse MW:21316
CRV15_RS11390	1837.69736414518	1.68299069508739	0.511120644288419	3.29274646581816	0.00099213896943875	0.0116932687194281	chromosome	11390 11390 ABC transporter substrate-binding protein 2760647:2761990 forward MW:47087
CRV15_RS37470	5068.31618114094	1.6652379466917	0.336680595380284	4.94604669690213	7.57357983128642e-07	3.08673204308022e-05	plasmid	DUF6493 family protein 6015033:6017909 reverse MW:101542
CRV15_RS02035	1629.18596425189	1.66100776683705	0.590294685240698	2.81386197160112	0.00489502415397217	0.0405410088687936	chromosome	020 020 hypothetical protein 514576:516633 forward MW:76334
CRV15_RS25280	2368.70362717582	1.65658261186048	0.36998195816726	4.47746863135304	7.55333218414152e-06	0.000216185550746312	chromosome	SDR family oxidoreductase 5976821:5977582 forward MW:26385
CRV15_RS27440	1112.49664335849	1.6501540346168	0.398994952343567	4.13577671828761	3.53756036366468e-05	0.000817730837794875	chromosome	amino acid ABC transporter ATP-binding protein 65605:6536432 forward MW:29276
CRV15_RS01315	444.535424958124	1.64993562995166	0.34067958581955	4.84307160930268	1.2784718648271e-06	4.86027281997948e-05	chromosome	01315 01315 FAD-dependent monooxygenase 342250:343419 forward MW:41474
CRV15_RS03630	525.246675984742	1.64625136556695	0.525795506793964	3.130972677201	0.00174228369462913	0.0177816268339826	chromosome	03630 03630 AMP-binding protein 888376:890073 reverse MW:61740
CRV15_RS27785	50.8562557776779	1.64274220553732	0.506276855081133	3.24475075060277	0.00117553468835801	0.0132407952625053	chromosome	SGNH/GDSL hydrolase family protein 6609438:6610328 reverse MW:31007
CRV15_RS03720	548.148921446409	1.64251458423593	0.559625861588847	2.93502265883966	0.00333523331842825	0.0303403383372438	chromosome	03720 03720 HAD-IA family hydrolase 916945:917622 reverse MW:24060
CRV15_RS19080	81.1167156691337	1.63955973263363	0.440917174337921	3.71852091063495	0.00020039270633198	0.00320783673314372	chromosome	19080 19080 NUDIX domain-containing protein 4531627:4532232 forward MW:22145
CRV15_RS21290	858.24096164081	1.63914574747014	0.448538700364441	3.65441320032879	0.000257770849097647	0.0039071170508464	chromosome	21290 21290 NAD(P)/FAD-dependent oxidoreductase 5054691:5056010 reverse MW:45916
CRV15_RS01320	2720.24255877594	1.63880956650249	0.423154020180067	3.87284413794561	0.000107572625548014	0.00199524675230523	chromosome	01320 01320 3-oxoacyl-[acyl-carrier-protein] synthase III C-terminal domain-containing protein 343432:344568 reverse MW:39636
CRV15_RS01230	417.369183445132	1.61517880927865	0.339396592240453	4.75897179348915	1.94581622060264e-06	7.13274052463511e-05	chromosome	01230 01230 hypothetical protein 317305:321066 forward MW:139691
CRV15_RS11350	35.4932214899569	1.61267152128629	0.551703227171817	2.92307791918001	0.00346589771418693	0.0310277981783064	chromosome	110 110 AMP-binding protein 2752875:2754371 forward MW:54037
CRV15_RS22900	296.432131727054	1.61019672781674	0.33356370013459	4.82725406621597	1.3842847497499e-06	5.16605061728953e-05	chromosome	22900 22900 SCO1860 family LAETG-anchored protein 5434522:54499 forward MW:32510
CRV15_RS00645	35.9333304730192	1.6099655836589	0.592359433817577	2.71788628955086	0.00657004131025057	0.0498181222974324	chromosome	00645 00645 hypothetical protein 171150:171344 reverse MW:6653
CRV15_RS08510	92.1866146248755	1.60710977178857	0.424697415882096	3.78412891552591	0.000154247860819738	0.00263241183960959	chromosome	08510 08510 hypothetical protein 2122632:2123111 forward MW:148
CRV15_RS00225	10779.6316145194	1.60569366693231	0.314671028502309	5.10276930982391	3.34718925765925e-07	1.49178686699274e-05	chromosome	00225 00225 aldehyde dehydrogenase family protein 51883:53406 forward MW:55339
CRV15_RS31445	1016.34225854126	1.60463654764717	0.384314024899431	4.1753265394545	2.97558916352816e-05	0.000703478731278125	plasmid	cytochrome P450 738056:739285 reverse MW:43968
CRV15_RS24265	15884.5096601257	1.60014790778528	0.388434874803411	4.11947539106812	3.7973597591631e-05	0.000870512355579447	chromosome	glycerophosphodiester phosphodiesterase 5749957:5751174 forward MW:43851
CRV15_RS19595	4493.34696817394	1.59395170932074	0.35686704677742	4.46651413660756	7.95044109554881e-06	0.000225931112784059	chromosome	19595 19595 CYTH and CHAD domain-containing protein 4657854:4659416 forward MW:56672
CRV15_RS17020	108.080501751956	1.58807851577625	0.431846899102108	3.67741095068222	0.000235613288993069	0.00363996091100265	chromosome	17020 17020 hypothetical protein 4040734:4041054 forward MW:11749
CRV15_RS01235	970.852368168815	1.57490784917505	0.349167894535397	4.51046007901335	6.46871745708481e-06	0.000189026908710568	chromosome	012 012 DUF3962 domain-containing protein 321127:324201 forward MW:111278
CRV15_RS27350	108.650157151929	1.57401533119202	0.418111573857776	3.76458206279512	0.000166827875195354	0.00282376690392136	chromosome	OB-fold nucleic acid binding domain-containing protein 6510878:6511897 forward MW:36373
CRV15_RS02800	1567.4279843701	1.57223596825631	0.295607938027936	5.31865273559647	1.04538443145428e-07	5.48826826513497e-06	chromosome	02800 02800 helix-turn-helix transcriptional regulator 694380:695240 reverse MW:32008
CRV15_RS20020	388.801441723142	1.56923465405114	0.363722456118544	4.31437385196721	1.60055895306374e-05	0.000416616080429826	chromosome	20020 20020 oxidoreductase 4766638:4767603 reverse MW:324
CRV15_RS06775	96230.6661195584	1.56513319669482	0.431228331909504	3.6294767316524	0.000283996327946723	0.0042113392125549	chromosome	06775 06775 M4 family metallopeptidase 1697572:1699617 forward MW:70361
CRV15_RS13645	9053.83889191138	1.56223764957495	0.401042085288789	3.89544565740523	9.80183374391125e-05	0.00185064265776261	chromosome	13645 paaA 1
CRV15_RS02810	944.490793368129	1.56181077815036	0.319528065329942	4.88786728808203	1.01934204313787e-06	3.99672402356907e-05	chromosome	02810 02810 hypothetical protein 695951:696370 forward MW:14804
CRV15_RS02030	3693.03270040189	1.56141286478531	0.468881306616243	3.33008128657014	0.000868206341884516	0.0104437636659701	chromosome	02030 02030 amidohydrolase family protein 513263:514396 reverse MW:42003
CRV15_RS12090	2019.85267585127	1.56067193373682	0.386522705670553	4.03772381503257	5.39723423868542e-05	0.00114899883534901	chromosome	12090 murQ N-acetylmuramic acid 6-phosphate etherase 2910650:2911741 forward MW:36617
CRV15_RS25470	12684.6287076761	1.56036372244425	0.475941112199089	3.27848064067123	0.00104367522759507	0.01213052164156	chromosome	alkaline phosphatase D family protein 6019654:6021231 reverse MW:57594
CRV15_RS27375	5902.96217136795	1.55456462069385	0.295847128275943	5.25462129631987	1.48329362845814e-07	7.23543624275449e-06	chromosome	N-acetylmuramoyl-L-alanine amidase 6517192:6519114 reverse MW:68650
CRV15_RS37635	53.5353321115694	1.55421720453847	0.474709981081214	3.27403523515249	0.00106023390035581	0.0122435139419674	plasmid	hypothetical protein
CRV15_RS08825	228.018233729557	1.55414512148778	0.483760420297223	3.21263389124085	0.00131523828037192	0.014472293333755	chromosome	alkyl hydroperoxide reductase 2197205:2197741 forward MW:19104
CRV15_RS25810	564.116863505758	1.54967145756343	0.53190486010217	2.91343729641004	0.00357473620085406	0.0317725835929568	chromosome	TIGR041 family putative TOMM peptide 6098957:6099319 forward MW:12963
CRV15_RS21285	102.24314221754	1.5450119890251	0.405043094719532	3.81443853547221	0.000136492902192174	0.00236855330274655	chromosome	tetratricopeptide repeat protein 5053023:5054552 forward MW:55616
CRV15_RS00270	158.998018238321	1.53649564808747	0.40578565012581	3.78647112733311	0.000152801841410217	0.00261493758987927	chromosome	aminotransferase class I/II-fold pyridoxal phosphate-dependent enzyme 60804:61997 forward MW:41497
CRV15_RS22145	4865.677577196	1.53628388935877	0.294686645323439	5.2132796437809	1.85530887179189e-07	8.90979725639592e-06	chromosome	VIT1/CCC1 transporter family protein 5252623:52531 forward MW:25226
CRV15_RS01330	11049.6523093523	1.53528355799317	0.429090267457278	3.57799669307584	0.000346237831208649	0.00491193388777535	chromosome	01330 01330 aromatic amino acid ammonia-lyase 345336:347015 reverse MW:59762
CRV15_RS11485	1442.28509730985	1.53459930797935	0.470268201675274	3.26324276766433	0.00110145123449704	0.0126271007774382	chromosome	11485 11485 acyclic terpene utilization AtuA family protein 2788381:2790210 reverse MW:662
CRV15_RS00325	58.014959673973	1.53459637821778	0.491509214181857	3.12221283739756	0.00179497120679092	0.0181696840295258	chromosome	00325 00325 SDR family oxidoreductase 73287:74312 reverse MW:36380
CRV15_RS33855	133.449350858504	1.53297627914581	0.521318313466359	2.94057630347325	0.0032760230346142	0.0299335733030015	plasmid	putative baseplate assembly protein 1314159:1316105 reverse MW:70124
CRV15_RS21135	8544.39820475832	1.52761980584177	0.396617281650393	3.85162189475224	0.000117338098264873	0.00211310906613629	chromosome	211 211 alpha-N-acetylglucosaminidase TIM-barrel domain-containing protein 5018746:5021886 reverse MW:112568
CRV15_RS37440	417.902499307206	1.5263540793611	0.367011599255945	4.15887149740098	3.19823749845072e-05	0.000747947427101845	plasmid	hypothetical protein 3649403:3649534 forward MW:4648
CRV15_RS00265	165.288891255651	1.52621805513609	0.452824672514807	3.37043926219852	0.000750484481692084	0.00926145690056267	chromosome	00265 00265 Lrp/AsnC family transcriptional regulator 60207:60650 reverse MW:16201
CRV15_RS27130	759.658699233069	1.52535538229548	0.342310801490211	4.45605390088487	8.34820508133362e-06	0.000236151280725396	chromosome	globin domain-containing protein 6445774:6446976 forward MW:42519
CRV15_RS02295	50.8551524990516	1.51814042071077	0.548888536917498	2.76584464531995	0.00567755754568897	0.0446351129385066	chromosome	02295 02295 GAF domain-containing protein 569529:570101 reverse MW:20770
CRV15_RS17495	759.584927515847	1.51721257846316	0.404547689610121	3.75039239483821	0.000176558060446651	0.00294074879689709	chromosome	17495 17495 helix-turn-helix transcriptional regulator 4156131:4156973 forward MW:31436
CRV15_RS27370	1559.8969883308	1.51181514451229	0.294937736797278	5.12587897679373	2.96152804375141e-07	1.34901957581176e-05	chromosome	terpene synthase family protein 6514864:6517038 reverse MW:80895
CRV15_RS00220	163.49359484977	1.50884013399051	0.391950923431931	3.84956392187847	0.000118328301518778	0.00212476471857632	chromosome	00220 00220 GMC family oxidoreductase N-terminal domain-containing protein 50123:51697 forward MW:57049
CRV15_RS02855	37.6569008335017	1.50842753839851	0.537994495525443	2.80379734540829	0.00505046385760583	0.0413608127297861	chromosome	02855 02855 potassium-transporting ATPase subunit C 709727:710407 reverse MW:240
CRV15_RS02010	1823.5113609191	1.50713937802359	0.40466453825258	3.72441673424539	0.000195767311778595	0.00315827733455312	chromosome	02010 02010 hypothetical protein 509082:509921 reverse MW:31054
CRV15_RS25745	148.461283059183	1.50313041154553	0.384428891441745	3.91003497658113	9.22827576503067e-05	0.00175365547129954	chromosome	efflux RND transporter permease subunit 6079717:6081951 reverse MW:77325
CRV15_RS11465	1050.13812831017	1.50215709276912	0.444357739363044	3.38051295094433	0.000723506653487781	0.0090547953906198	chromosome	11465 11465 AMP-binding protein 2781606:2783342 reverse MW:60327
CRV15_RS01170	275.758532866434	1.50194002459178	0.343785708121881	4.36882624585227	1.24916100771337e-05	0.000336458801860189	chromosome	01170 01170 transketolase 300848:302692 reverse MW:64804
CRV15_RS25615	5833.27114481828	1.48351515025118	0.324126662321748	4.57696117815373	4.71778969031666e-06	0.000147609631977332	chromosome	lysophospholipid acyltransferase family protein 6051417:6052136 reverse MW:26125
CRV15_RS19090	56.0936650052177	1.47883512893559	0.476886831127635	3.10101900997931	0.00192855908991649	0.0192700380032785	chromosome	19090 19090 SDR family NAD(P)-dependent oxidoreductase 4533105:4533818 forward MW:25017
CRV15_RS01220	337.99482904796	1.47278299970322	0.347361587220288	4.23991326009579	2.23606174484245e-05	0.0005602548237322	chromosome	01220 01220 PD-(D/E)XK nuclease family protein 3143:316143 forward MW:65873
CRV15_RS11475	1475.14382896101	1.47087975271003	0.408940637052243	3.59680506029564	0.000322149725474529	0.00458785643520622	chromosome	11475 11475 biotin carboxylase N-terminal domain-containing protein 2784572:2786683 reverse MW:74171
CRV15_RS26825	1222.95664810044	1.46872799903732	0.327340008610254	4.4868575805106	7.22813567498629e-06	0.000208271165146698	chromosome	aspartate/glutamate racemase family protein 6376588:6377433 forward MW:28330
CRV15_RS20620	796.340564576038	1.46408549986966	0.30887892429038	4.73999805339019	2.1372027216765e-06	7.69765747720112e-05	chromosome	20620 20620 aldehyde dehydrogenase 4897553:4899073 forward MW:53183
CRV15_RS31020	70.5005191568542	1.44490132751224	0.465371507984782	3.10483410075783	0.00190385776174002	0.0190847877572482	plasmid	hypothetical protein 620307:621428 reverse MW:40376
CRV15_RS34460	55.5720148454735	1.4432118998265	0.517398739170136	2.78936106829578	0.00528121499601725	0.0425710543170095	plasmid	amino acid adenylation domain-containing protein 1468247:1470910 forward MW:88323
CRV15_RS01325	2737.09289710029	1.44175774939871	0.431247080920754	3.34322900533127	0.000828095310459425	0.0100196297818284	chromosome	01325 01325 SDR family oxidoreductase 344572:345339 reverse MW:27169
CRV15_RS19005	223.878760600359	1.43915380892387	0.437094366801562	3.29254714366346	0.000992842509510766	0.0116932687194281	chromosome	19005 19005 diiron oxygenase 4518707:4519603 reverse MW:34609
CRV15_RS25820	682.926333932772	1.4367155071967	0.472547701197785	3.04036080072976	0.00236294891155573	0.0228726070423246	chromosome	SagB family peptide dehydrogenase 6101862:61041 forward MW:60144
CRV15_RS25465	4750.50819035341	1.42604228206592	0.368188101111311	3.87313516586131	0.000107444198792394	0.00199524675230523	chromosome	SWIM zinc finger family protein 6017906:60191 reverse MW:50300
CRV15_RS17200	2385.46781773868	1.42464268743426	0.371300345573309	3.83690105441333	0.000124596643210698	0.00221803507094906	chromosome	17200 17200 response regulator transcription factor 4086468:4087250 forward MW:27298
CRV15_RS13235	137.018928968157	1.42327850638445	0.46704654646966	3.04740184279878	0.00230828900727102	0.0224840415095031	chromosome	132 132 FHA domain-containing protein 3163731:3164423 forward MW:23005
CRV15_RS23305	3310.80092341142	1.42256916512211	0.37936828968371	3.74983677815599	0.000176949708269335	0.00294074879689709	chromosome	23305 23305 glycoside hydrolase family 15 protein 5521430:5523232 reverse MW:67339
CRV15_RS27680	1965.70814075098	1.42143081228321	0.302483493572441	4.6992012539117	2.61180977698061e-06	9.14133421943214e-05	chromosome	hypothetical protein 6586487:6586678 forward MW:7078
CRV15_RS27445	797.482916546042	1.42033772012073	0.31249365031895	4.54517305766387	5.48901366996159e-06	0.000164272655485082	chromosome	hypothetical protein 6536999:6537715 reverse MW:25179
CRV15_RS28705	2046.86975876324	1.41661838643766	0.308895405488839	4.58607788029675	4.5165018418244e-06	0.000142753718929093	plasmid	hypothetical protein 137107:138138 forward MW:36593
CRV15_RS26405	173.63377561549	1.41504360715523	0.427374085840389	3.31101873987676	0.000929569831744387	0.011031963807771	chromosome	hypothetical protein 6277286:6278299 reverse MW:677
CRV15_RS25275	3423.72544806803	1.4101154678076	0.391161020551909	3.60494884131857	0.000312214424624528	0.0044669015255172	chromosome	fabG 3-oxoacyl-ACP reductase FabG 5975996:5976757 forward MW:26005
CRV15_RS27450	2566.35099077824	1.40187937416445	0.342983008138392	4.0873143593131	4.36395621036062e-05	0.000962089278405126	chromosome	serine/threonine-protein kinase 6537690:6539597 reverse MW:64317
CRV15_RS09525	5030.81929640853	1.39950943637743	0.411981110198127	3.39702331425922	0.000681231626573217	0.0085951729666417	chromosome	09525 09525 N-acetylneuraminate synthase family protein 24154:25077 reverse MW:33926
CRV15_RS27200	1613.08571642053	1.39300196107634	0.460926365635567	3.02217895293436	0.00250962136637992	0.0241790114536914	chromosome	phosphodiester glycosidase family protein 6463918:6467547 forward MW:125760
CRV15_RS14530	1664.02746739232	1.39158876630775	0.296239166665975	4.69751782645553	2.63342207222471e-06	9.16519648170342e-05	chromosome	14530 14530 DUF4239 domain-containing protein 3466014:3466805 reverse MW:28910
CRV15_RS25180	3335.80178964922	1.39036151379714	0.353778855395647	3.93002999640052	8.49352649862027e-05	0.00164429364559227	chromosome	hypothetical protein 5957566:5959092 forward MW:56412
CRV15_RS25450	6444.97839787788	1.38357496486894	0.363623987318047	3.80496065475126	0.000141826733198583	0.00244740003388641	chromosome	DUF885 domain-containing protein 6011608:6013290 reverse MW:61991
CRV15_RS21930	338.019587786202	1.38152175211235	0.391974885654205	3.52451598986142	0.000424257208402082	0.00578127464798137	chromosome	mechanosensitive ion channel 5204705:5205802 reverse MW:39380
CRV15_RS27460	1183.5780190682	1.37375045594008	0.434495943176076	3.16171066155014	0.00156845323570671	0.0164408930544891	chromosome	nucleoside hydrolase 6541041:6542003 reverse MW:33994
CRV15_RS00200	277.21122485866	1.37205580848868	0.33788424665332	4.0607273706266	4.89200695856255e-05	0.00104864993454308	chromosome	GAF domain-containing protein 45321:46586 forward MW:45155
CRV15_RS14555	1426.12055504261	1.37043149050364	0.459046574407615	2.98538659671328	0.00283220131000127	0.0266244114043367	chromosome	NPCBM/NEW2 domain-containing protein 3470053:3472026 reverse MW:69522
CRV15_RS26790	307.546177324205	1.36743002806699	0.435232010043721	3.14184158451404	0.00167888845644006	0.0172482819032275	chromosome	PLP-dependent cysteine synthase family protein 6365663:6366847 forward MW:42814
CRV15_RS08890	728.19075097242	1.36741789948609	0.394109993801283	3.46963518051656	0.000521165731835187	0.00686940789089145	chromosome	hypothetical protein 2212346:2212594 reverse MW:8449
CRV15_RS13225	413.692020425045	1.36474504510529	0.377845155297701	3.6119162200982	0.00030394276922448	0.00439375614234463	chromosome	hypothetical protein 3159911:3161530 forward MW:57439
CRV15_RS13230	278.710379011309	1.36342553159076	0.372863806839322	3.65663147396417	0.000255551366878523	0.00388978063344582	chromosome	AAA family ATPase 3161557:3163734 forward MW:77856
CRV15_RS00780	266.543501992043	1.36322882067853	0.343196634838481	3.97215089629332	7.12265755515103e-05	0.00142338269529551	chromosome	electron transfer flavoprotein subunit alpha/FixB family protein 197793:198761 forward MW:32215
CRV15_RS27205	81.0430451728133	1.36171461876613	0.476894015235661	2.85538206658606	0.00429850837781805	0.0366289675386284	chromosome	SpoIIE family protein phosphatase 6468685:6470670 forward MW:70133
CRV15_RS16730	247.744193110714	1.35921353201128	0.351165001776053	3.87058370036	0.000108575069515085	0.00199796391165046	chromosome	sigma-70 family RNA polymerase sigma factor (bldN)
CRV15_RS11460	518.449573178853	1.35680856864273	0.379229303427741	3.57780518641081	0.000346491543011756	0.00491193388777535	chromosome	enoyl-CoA hydratase family protein 2780818:2781609 reverse MW:27211
CRV15_RS02865	125.033840097346	1.35431978286892	0.406467466397719	3.33192664808196	0.000862469855795303	0.0103949431063267	chromosome	kdpA potassium-transporting ATPase subunit KdpA 712515:714179 reverse MW:57945
CRV15_RS00275	159.946259056793	1.35255550438122	0.452894008611662	2.98647250496303	0.00282216215038347	0.0265703564158443	chromosome	amidohydrolase family protein 61994:63295 forward MW:45975
CRV15_RS03275	225.140204549508	1.35181177185473	0.342320472073871	3.9489656101053	7.84896256137824e-05	0.0015353232834455	chromosome	Tat pathway signal sequence domain protein 809554:812472 forward MW:106270
CRV15_RS01225	61.2938387378001	1.3509134319256	0.455393208939916	2.96647689382614	0.0030123299505009	0.0278944455057594	chromosome	HU-CCDC81 and SPOR domain-containing protein 316140:317312 forward MW:43644
CRV15_RS26025	217.627566156095	1.34927376904037	0.438828710731185	3.07471625270868	0.00210702907842285	0.0207851037274356	chromosome	hypothetical protein 6167164:6167586 forward MW:14661
CRV15_RS11900	843.911393119649	1.3444859656966	0.331012259308806	4.06174069958632	4.87081620906625e-05	0.00104773286163769	chromosome	HAD-IC family P-type ATPase 2867094:2869991 forward MW:100251
CRV15_RS13245	349.582770433858	1.34142958537779	0.359557531435387	3.73077871578068	0.000190888834372819	0.00310382238566828	chromosome	hypothetical protein 3165102:3165797 reverse MW:24808
CRV15_RS31440	809.949335500917	1.33895858334004	0.313267056541708	4.27417615539084	1.91845320041771e-05	0.000485094594962765	plasmid	class I SAM-dependent methyltransferase 737143:737994 reverse MW:30603
CRV15_RS26375	114.611589930977	1.3359439866699	0.429211197697802	3.11255622834545	0.0018547467854118	0.0186831810335384	chromosome	PIG-L family deacetylase 6265064:6266665 forward MW:57286
CRV15_RS26715	546.401996746344	1.33089655356533	0.40252152223792	3.30639849060957	0.000945035847445782	0.0111940670648692	chromosome	NPCBM/NEW2 domain-containing protein 6348869:60950 reverse MW:73009
CRV15_RS22855	1522.5290314468	1.32784559061485	0.415235510050041	3.19781318908594	0.00138473953627994	0.0148673508271304	chromosome	aminotransferase class V-fold PLP-dependent enzyme 5424746:5425801 forward MW:875
CRV15_RS00620	549.873664209264	1.32598821836034	0.425963496064358	3.11291514557387	0.0018524927124929	0.0186831810335384	chromosome	cytochrome P450 166118:167479 reverse MW:49634
CRV15_RS26985	301.668953165081	1.32320222021408	0.373541241178273	3.54231895798242	0.000396625574819023	0.00546021208000855	chromosome	PTS fructose transporter subunit IIA 6416054:6416473 reverse MW:13323
CRV15_RS23640	3089.04711393139	1.3207724073487	0.295017797496512	4.47692450610312	7.57260121258269e-06	0.000216185550746312	chromosome	SDR family NAD(P)-dependent oxidoreductase 5603911:5604693 forward MW:26622
CRV15_RS19010	119.505721476905	1.32041094046072	0.43919937964938	3.00640438407454	0.00264357178306526	0.025132751147044	chromosome	acyl-CoA dehydrogenase 4519824:4521674 forward MW:66289
CRV15_RS09820	289.044230011082	1.30974733910443	0.381994687868183	3.4287056357087	0.000606466910196703	0.00789298846358944	chromosome	09820 09820 VWA domain-containing protein 2418099:2419310 reverse MW:42665
CRV15_RS27430	1749.50327652745	1.30720725897196	0.380118990957461	3.43894225247547	0.000583991793483555	0.00761648244343289	chromosome	ABC transporter substrate-binding protein 6533919:6534704 forward MW:27896
CRV15_RS26395	3639.27612913157	1.29398645909095	0.34284791576076	3.77422874576813	0.000160503440133415	0.00272416112774386	chromosome	hypothetical protein 6273840:6275045 reverse MW:456
CRV15_RS25020	2146.18636279007	1.29345307584848	0.468519923240892	2.76072160795486	0.00576738151535344	0.0451122834439578	chromosome	hypothetical protein 5917418:5917915 reverse MW:18544
CRV15_RS13240	141.548539055546	1.28753921156934	0.381855264325548	3.37179903449401	0.000746789188777118	0.00926145690056267	chromosome	RES family NAD+ phosphorylase 3164449:3165078 reverse MW:23072
CRV15_RS18095	2608.941193013	1.28302161611619	0.304346049854378	4.21566705639873	2.49040955044469e-05	0.00060980581679861	chromosome	serine hydrolase domain-containing protein 4297631:4298992 forward MW:47730
CRV15_RS22555	9365.43013020371	1.27479971732545	0.292195323960263	4.36283407977747	1.28388314996866e-05	0.000341358631504544	chromosome	M14 family metallopeptidase 58304:5361255 forward MW:104701
CRV15_RS00140	145.009186835147	1.26446202953309	0.385067700166329	3.28373953200153	0.00102439550865863	0.0119972050114916	chromosome	HYPOTETHICAL PROTEIN
CRV15_RS00640	787.820809789418	1.25874433722399	0.32176032541374	3.91205576885659	9.15137712117459e-05	0.00174977719955792	chromosome	DUF779 domain-containing protein 170774:171142 forward MW:13330
CRV15_RS26965	478.683961868717	1.25799314863293	0.347883005913964	3.61613855016547	0.000299030367165591	0.00435449165107305	chromosome	nagB glucosamine-6-phosphate deaminase 6413062:6413844 reverse MW:27129
CRV15_RS21760	502.605455118434	1.25144203925746	0.318541167912405	3.92866657537211	8.54181740446763e-05	0.00164849092899305	chromosome	TetR/AcrR family transcriptional regulator 5164113:5164730 reverse MW:22544
CRV15_RS11105	239.67276072244	1.25059255781881	0.373731173420241	3.34623560131172	0.000819167606841031	0.00993100454868922	chromosome	transglutaminase domain-containing protein 2700832:2702301 reverse MW:51621
CRV15_RS35915	3457.90889514918	1.25050896370246	0.333557546721384	3.74900515966136	0.00017753743335497	0.00294074879689709	plasmid	hypothetical protein 2974644:2974784 forward MW:4199
CRV15_RS21080	107.462438141013	1.25024614422357	0.401421940863957	3.11454361844981	0.00184229715337714	0.0186183211503611	chromosome	NUDIX domain-containing protein 5001093:5001590 forward MW:18394
CRV15_RS26575	105.953762749488	1.24796005031859	0.43540058788676	2.86623418763771	0.00415386833995094	0.0355922743651398	chromosome	DUF1080 domain-containing protein 6319880:6320608 forward MW:27109
CRV15_RS37480	59.0091643638344	1.24627432590385	0.455787270351427	2.73433333261573	0.0062506730770573	0.0481628354631467	plasmid	LuxR family transcriptional regulator 6484705:6487878 forward MW:111791
CRV15_RS02385	1977.06834140533	1.24530893876607	0.374820887136239	3.32241073404598	0.000892432209879619	0.010682455256038	chromosome	polyprenyl synthetase family protein 590571:591638 reverse MW:37466
CRV15_RS11400	758.303327873328	1.24420510045556	0.340914190944133	3.6496136960736	0.0002626349762559	0.00396835043391536	chromosome	11400 11400 hypothetical protein 2764963:2766345 reverse MW:49145
CRV15_RS27110	593.471293717528	1.24280296005597	0.310194146996994	4.00653259285391	6.16166261173408e-05	0.00127238332932309	chromosome	universal stress protein 6441682:6442632 forward MW:32930
CRV15_RS27435	860.959556942714	1.23680782578168	0.361603390713165	3.42034355192968	0.000625420976430292	0.00807788690934001	chromosome	amino acid ABC transporter permease 6534701:65540 forward MW:30206
CRV15_RS00900	291.195101149423	1.23597201884033	0.445966221883415	2.77144760789403	0.00558076524558543	0.0440418352820405	chromosome	glycosyltransferase family 2 protein 230804:232039 forward MW:43895
CRV15_RS12325	261.682730847079	1.23561855832677	0.334881456286653	3.6897192577576	0.000224501665421448	0.00352098181591359	chromosome	DoxX family membrane protein 2962306:2963958 reverse MW:56295
CRV15_RS01215	569.630277062151	1.23540869576776	0.321825892320562	3.83874860676902	0.000123662963782302	0.0022077580998022	chromosome	serine/threonine-protein kinase 312616:314133 reverse MW:55546
CRV15_RS13220	1125.39340029492	1.23538903636946	0.361252733406878	3.41973616287644	0.000626818975570498	0.00807788690934001	chromosome	13220 13220 protein kinase 3157254:3159914 forward MW:94985
CRV15_RS24870	616.784056698424	1.23484634704476	0.32271303473622	3.82645327002084	0.000130002814598183	0.00229449412089955	chromosome	hemolysin family protein 5875594:5876775 forward MW:40843
CRV15_RS26990	210.946236686653	1.23104735582956	0.441158724933812	2.79048624962423	0.00526289356485725	0.0425364761243056	chromosome	dhaL dihydroxyacetone kinase subunit DhaL 6416515:6417138 reverse MW:20702
CRV15_RS00390	109.0213538244	1.23036731811608	0.448423979779956	2.74375897274679	0.00607401170770337	0.047035628161528	chromosome	sugar transferase 91689:93167 reverse MW:53799
CRV15_RS17135	627.815393470537	1.22846354283714	0.34413739678857	3.5696891831604	0.000357405032438576	0.00505507802729904	chromosome	4-(cytidine 5'-diphospho)-2-C-methyl-D-erythritol kinase 4070907:4071881 forward MW:31870
CRV15_RS23815	210.606296416677	1.22434628737872	0.359569587730516	3.4050329314734	0.000661560753888382	0.00841554182821053	chromosome	sugar ABC transporter ATP-binding protein 5641870:5643483 forward MW:56241
CRV15_RS26980	151.865784455071	1.2207376225299	0.416091547425352	2.93381980500074	0.00334818528110146	0.030413501197102	chromosome	hypothetical protein 6414924:6415841 reverse MW:29055
CRV15_RS02790	480.551296359708	1.21378789041722	0.341430082160664	3.55501156411302	0.000377962465611428	0.00527359791545675	chromosome	M64 family metallopeptidase 692121:694037 forward MW:67977
CRV15_RS08675	395.059000960458	1.21307756804241	0.334169486506194	3.63012667830737	0.00028328215566644	0.0042113392125549	chromosome	08675 08675 glycoside hydrolase family 18 protein 2162405:2163832 forward MW:51062
CRV15_RS25455	7037.76970263187	1.2122805647332	0.398479167531763	3.0422683630922	0.00234802456075391	0.0227637122908771	chromosome	GNAT family N-acetyltransferase 6013490:6014956 reverse MW:52041
CRV15_RS02520	2671.23054492035	1.20937169621827	0.396969734992506	3.04650856126627	0.00231515886033776	0.0225155559494386	chromosome	MerR family transcriptional regulator 622953:623660 partial 3' forward MW:25530
CRV15_RS14910	1005.77997366561	1.20896139925914	0.372093520006095	3.24907942293467	0.00115779146855176	0.0130791020678843	chromosome	hypothetical protein 51216:51767 reverse MW:18516
CRV15_RS19820	2819.61765280477	1.20852543974914	0.329251270528029	3.67052627560404	0.000242051584693607	0.00373012330143506	chromosome	S41 family peptidase 4716513:4719728 forward MW:114808
CRV15_RS37485	67.3922014217102	1.20189582546491	0.43568976745075	2.75860466610746	0.00580487125811337	0.0452911554710483	plasmid	LuxR family transcriptional regulator 6487772:6490729 forward MW:103068
CRV15_RS34770	370.793470407217	1.20183360061263	0.401053424363284	2.99669203054599	0.00272926281885387	0.0258307771946871	plasmid	S8 family serine peptidase 1565980:1569321 forward MW:115432
CRV15_RS25775	104.229071132152	1.19318200012781	0.405712383293238	2.94095533994437	0.00327201705032911	0.0299335733030015	chromosome	phosphopantetheine-binding protein 6087379:6089007 reverse MW:56656
CRV15_RS08820	553.428695537772	1.19093918078639	0.339558922741416	3.50731228374559	0.000452657594943257	0.00610939825854788	chromosome	peroxiredoxin 2196646:2197200 forward MW:20529
CRV15_RS24815	298.605847270624	1.18757940324198	0.333132065305426	3.56489070529181	0.000364007841405369	0.00512506494887787	chromosome	MFS transporter 5864520:5865746 reverse MW:41134
CRV15_RS26410	245.034319777264	1.18720845263072	0.349958853072494	3.39242297260813	0.000692774072248664	0.00870534559346952	chromosome	MoxR family ATPase 6278303:6279340 reverse MW:37511
CRV15_RS17445	5549.65895444659	1.18598078044515	0.369363655164368	3.21087568812742	0.00132331166692031	0.014509585445259	chromosome	DUF4287 domain-containing protein 4146703:4146933 reverse MW:8820
CRV15_RS00865	5368.86237536941	1.18501348878969	0.427042285477319	2.77493243430253	0.00552131771425487	0.0437958556207541	chromosome	cytochrome P450 216215:217657 forward MW:53068
CRV15_RS00215	747.666964189574	1.18381372345586	0.328674540973033	3.60178102006687	0.000316044534820983	0.00451128085994468	chromosome	APC family permease 48247:49962 forward MW:59280
CRV15_RS02380	207.934644954345	1.18231786393381	0.397299516298013	2.97588548546572	0.00292143929067524	0.0271746492578575	chromosome	shc squalene--hopene cyclase 588227:590260 reverse MW:73559
CRV15_RS25340	1653.17230583071	1.18115026303875	0.349269863396498	3.38176976264878	0.000720204798934623	0.00903171807570848	chromosome	undecaprenyl-diphosphate phosphatase 5987316:5988188 reverse MW:31289
CRV15_RS26995	528.135176386548	1.16919975487068	0.315349832816563	3.70762763508675	0.000209209978519926	0.00331472075941417	chromosome	dhaK dihydroxyacetone kinase subunit DhaK 6417171:6418163 reverse MW:34653
CRV15_RS09580	1197.88562696638	1.16492303686472	0.300875825669247	3.87177346094041	0.000108046348811168	0.00199796391165046	chromosome	09580 09580 L
CRV15_RS11260	111.790940035885	1.16306578117491	0.403600988972315	2.88172183159515	0.00395508723906054	0.034360619348785	chromosome	enoyl-CoA hydratase-related protein 2733463:2734254 forward MW:27917
CRV15_RS18315	3211.7534235665	1.16289568745918	0.314049787026289	3.70290232790965	0.000213146958973229	0.00335991198686808	chromosome	amino acid permease 40984:42453 forward MW:52624
CRV15_RS08140	91897.7180669801	1.16047680524803	0.370380096131001	3.13320509760215	0.00172908574171868	0.0176760497853915	chromosome	08140 08140 catalase 2034070:20521 reverse MW:53728
CRV15_RS06610	1357.5480411476	1.1580564835184	0.353698531237036	3.27413427324161	0.00105986236168358	0.0122435139419674	chromosome	06610 06610 SAVED domain-containing protein 1661051:1662121 reverse MW:39070
CRV15_RS13175	316.813180369601	1.15735582381571	0.325330294931066	3.55747940431105	0.0003744304480168	0.00525985629356933	chromosome	13175 13175 hypothetical protein 3145122:3146552 forward MW:50785
CRV15_RS24785	278.71016371574	1.15657076767733	0.375177878142913	3.0827264480577	0.00205113607748451	0.0203308608000264	chromosome	Lrp/AsnC family transcriptional regulator 5856294:5856749 forward MW:16643
CRV15_RS24440	17073.7488479354	1.1532133962331	0.295895141503393	3.89737185400822	9.72422476752744e-05	0.00184224992155451	chromosome	hypothetical protein 5780384:5782039 reverse MW:60114
CRV15_RS19115	83.699509604992	1.15257386143267	0.423645451560423	2.72060955024389	0.00651616767459594	0.0495503838536875	chromosome	19115 19115 Gfo/Idh/MocA family oxidoreductase 4537738:4538904 forward MW:40136
CRV15_RS07635	1613.58229146104	1.15001169826973	0.346687835846442	3.31713887642455	0.000909443988127125	0.0108346259739376	chromosome	076 076 HAMP domain-containing sensor histidine kinase 1924085:1925800 reverse MW:59754
CRV15_RS27685	9981.09718270099	1.14993872600851	0.392906801556785	2.92674680471856	0.00342527611401158	0.0308873151765673	chromosome	cytochrome P450 6586913:6588148 reverse MW:44558
CRV15_RS22750	2462.69548976539	1.14860821311957	0.408991303571071	2.8083927533192	0.0049789463138678	0.0410167186361848	chromosome	22750 22750 hypothetical protein 5398526:5400412 reverse MW:66198
CRV15_RS23140	1514.84604483518	1.14648454967447	0.335635663689608	3.41586033221645	0.000635808484161186	0.00817185385763184	chromosome	23140 serB phosphoserine phosphatase SerB 5484358:5485575 reverse MW:42682
CRV15_RS34795	26171.4470515608	1.13771204752299	0.294037910783711	3.86926993356265	0.0001091617332811	0.00199796391165046	plasmid	SdrD B-like domain-containing protein 1574007:1576565 forward MW:88474
CRV15_RS22300	9008.34871318416	1.13574326810035	0.296995195727017	3.82411326661414	0.000131243573711484	0.00230981232710979	chromosome	22300 pyk pyruvate kinase 5293051:5294484 forward MW:51316
CRV15_RS26385	7160.00188255246	1.13519423434204	0.308407915700075	3.6808206811592	0.000232484466746332	0.00360962724685095	chromosome	htpG molecular chaperone HtpG 6269984:6271972 reverse MW:73772
CRV15_RS31155	1691.48072423379	1.13306521508908	0.336130687596106	3.37090678388333	0.000749212041892115	0.00926145690056267	plasmid	terpene synthase 653291:654391 forward MW:41457
CRV15_RS17015	570.34822148066	1.13299906608641	0.359325387719537	3.15312834775466	0.00161530768808825	0.0167899851136019	chromosome	17015 17015 helix-turn-helix transcriptional regulator 4039767:4040609 reverse MW:31229
CRV15_RS27645	457.842782592917	1.12666701531032	0.336595732834463	3.34724093446667	0.000816202376182856	0.00992696208251008	chromosome	NAD(P)H-dependent oxidoreductase 6578925:6579584 reverse MW:23905
CRV15_RS00890	952.433686210297	1.12431555990403	0.390648595617802	2.87807398392395	0.00400111291002923	0.0346669852834001	chromosome	00890 00890 glycosyltransferase 227695:228924 forward MW:46573
CRV15_RS26415	894.881475327143	1.12277297475907	0.306481922543987	3.66342316518825	0.000248866891389083	0.0038067417090256	chromosome	toll/interleukin-1 receptor domain-containing protein 6279346:6280650 reverse MW:47921
CRV15_RS22800	149.791849702435	1.1196557791616	0.375683900959577	2.98031343984067	0.00287953576948866	0.0269060695203352	chromosome	22800 22800 NAD(P)-dependent oxidoreductase 5411132:5411956 reverse MW:30012
CRV15_RS18895	1364.5052010182	1.11786388783031	0.302937795332185	3.6900773196838	0.000224185901372906	0.00352098181591359	chromosome	18895 18895 RICIN domain-containing protein 4489210:4490640 forward MW:50798
CRV15_RS02695	1239.41245430642	1.11723221546949	0.379458552016967	2.94427997348057	0.00323707022708519	0.0297091111952485	chromosome	02695 02695 PucR family transcriptional regulator 665982:667178 forward MW:43831
CRV15_RS27320	112.169982528884	1.11407259769006	0.383268984925701	2.90676428698249	0.00365188263988385	0.0323341538628974	chromosome	acyl-CoA synthetase 65054:6505104 forward MW:56072
CRV15_RS21965	1232.5580585215	1.111012817408	0.390066971947014	2.84826170199028	0.0043958760157379	0.0371520490006771	chromosome	21965 21965 NYN domain-containing protein 5216044:5217276 forward MW:44223
CRV15_RS08710	3726.00637318313	1.10618886272092	0.35765125920988	3.09292595576123	0.00198193578783842	0.0197149492263491	chromosome	08710 08710 4-hydroxy-3-methylbut-2-enyl diphosphate reductase 2169309:2170349 reverse MW:37089
CRV15_RS21625	1739.344019667	1.10578333004321	0.305751829383882	3.61660413372329	0.000298493266908348	0.00435449165107305	chromosome	21625 21625 DUF5304 domain-containing protein 5134341:5134832 forward MW:17385
CRV15_RS21925	927.518849137437	1.1011079344534	0.316355037080937	3.48060819455734	0.000500276723292849	0.00664199555927626	chromosome	21925 21925 SDR family oxidoreductase 5203902:5204654 forward MW:26160
CRV15_RS19255	1294.03681531619	1.1006112572032	0.385745488595489	2.85320577879097	0.0043280585336464	0.0367292090629307	chromosome	19255 19255 globin 4572501:4572905 reverse MW:15618
CRV15_RS22355	14151.6095986439	1.10046267429778	0.288006633123291	3.82096294923418	0.00013293162362462	0.00233289350808646	chromosome	225 225 lytic transglycosylase domain-containing protein 5307836:5309608 forward MW:60486
CRV15_RS11375	683.308327929443	1.0955935032971	0.321504401018336	3.40770919411029	0.000655106712768813	0.00835058865350369	chromosome	11375 11375 zf-HC2 domain-containing protein 2757630:2758889 forward MW:45193
CRV15_RS20835	2016.41368080748	1.09493331435101	0.298525347525482	3.66780684932474	0.000244639873762719	0.00376065513141451	chromosome	208 208 multidrug effflux MFS transporter 4945702:4947138 forward MW:47712
CRV15_RS12245	40057.7421750419	1.07795516893314	0.288362738729775	3.73819160437124	0.000185348670669787	0.0030376587693104	chromosome	12245 groL chaperonin GroEL 2943283:2944905 forward MW:56799
CRV15_RS20655	4193.61379990578	1.07779119531529	0.370949205812663	2.90549535738755	0.00366672288656952	0.0324042058235352	chromosome	20655 20655 serine protease 4905084:4906001 forward MW:31806
CRV15_RS25975	268.094520829124	1.07720675261779	0.338402517226716	3.18321140588946	0.00145651227855275	0.0155302815243275	chromosome	FAD-binding oxidoreductase 6147254:6148426 reverse MW:40545
CRV15_RS14705	1140.39031473496	1.07584126219232	0.303265052448116	3.54752799080395	0.000388864428978264	0.00537639199720607	chromosome	14705 14705 DUF397 domain-containing protein 00938:01138 forward MW:6961
CRV15_RS15275	254.131449609674	1.07501985512946	0.339644137109436	3.16513591042227	0.00155010526429155	0.0163314661773574	chromosome	15275 15275 alpha/beta hydrolase 3640099:3640995 forward MW:30884
CRV15_RS05305	173.095502582178	1.07501660447029	0.365568671181954	2.94066939870574	0.00327503871020452	0.0299335733030015	chromosome	05305 05305 SDR family NAD(P)-dependent oxidoreductase 1338282:1339076 forward MW:26766
CRV15_RS09835	1353.64923937122	1.07353840443175	0.310959162285523	3.45234530650692	0.000555736032323477	0.00729221436636129	chromosome	098 098 SWIM zinc finger family protein 2424042:2425466 forward MW:48763
CRV15_RS08850	781.521441068249	1.06863958656842	0.313096553350339	3.41313110966337	0.000642210375764987	0.00822002743360351	chromosome	08850 mgrA L-glyceraldehyde 3-phosphate reductase 2203157:2204191 forward MW:37708
CRV15_RS18710	2081.61796794867	1.06658958662889	0.304166114875146	3.50660226260479	0.000453867000510457	0.00611240449600496	chromosome	18710 glmS glutamine--fructose-6-phosphate transaminase (isomerizing) 4433165:4434982 reverse MW:65561
CRV15_RS20575	511.204161670596	1.06627711025677	0.315938987095371	3.37494628333065	0.000738301002489509	0.00918428656711347	chromosome	20575 20575 cytochrome P450 4885814:4887088 reverse MW:47111
CRV15_RS08885	710.984096244879	1.0658120372133	0.368804003571577	2.88991449900691	0.00385346618745811	0.0337655205534696	chromosome	08885 08885 pilus assembly protein TadG-related protein 2211621:2212307 partial 5' reverse MW:23485
CRV15_RS14810	342.084219208108	1.05998940984765	0.362159091604111	2.92686124529593	0.00342401603621244	0.0308873151765673	chromosome	14810 cas5e type I-E CRISPR-associated protein Cas5/CasD 3523741:3524643 forward MW:31180
CRV15_RS26730	234.274502158246	1.05916431790807	0.389286167066506	2.7207859089612	0.0065126925488124	0.0495503838536875	chromosome	carbohydrate ABC transporter permease 664:64466 forward MW:335
CRV15_RS24180	123.885025287206	1.05839955001825	0.37800286338301	2.79997759949725	0.00511061529216708	0.0417131248155139	chromosome	hypothetical protein 5730167:5731618 reverse MW:50969
CRV15_RS17960	332.844775049492	1.0521006435427	0.364166318815928	2.88906631168848	0.00386387583445581	0.0338089135514883	chromosome	17960 17960 ComF family protein 4257106:4257819 forward MW:24017
CRV15_RS02495	399.139191906461	1.04681668962586	0.330996573375529	3.16262092670729	0.00156355782271849	0.0164173571385441	chromosome	02495 02495 BCCT family transporter 615603:617225 reverse MW:57484
CRV15_RS19120	440.034228083952	1.0461896346839	0.314912111944108	3.32216385144812	0.000893222247397529	0.010682455256038	chromosome	19120 19120 cation:proton antiporter 4538885:4540300 forward MW:49257
CRV15_RS19970	149.417871234273	1.04469445731199	0.378103571506488	2.76298489630655	0.00572754167496307	0.0448572954189586	chromosome	19970 19970 dioxygenase 4748683:4749432 reverse MW:26333
CRV15_RS30595	372.200168196428	1.04397099364095	0.325223673155951	3.21000923306202	0.00132730708726874	0.0145276809286746	plasmid	DUF11 domain-containing protein 5120:513801 reverse MW:48323
CRV15_RS16585	394.524202423475	1.04249829132858	0.373767427901315	2.78916302895133	0.00528444564483944	0.0425710543170095	chromosome	16585 16585 phosphatase PAP2 family protein 3939662:3940273 reverse MW:21341
CRV15_RS26645	282.542886896189	1.04183430807887	0.329632050738093	3.16059772023397	0.00157445781759743	0.0164481723103137	chromosome	DUF5134 domain-containing protein 6334722:63288 reverse MW:18592
CRV15_RS27960	1557.83161363256	1.03635630589899	0.354299160513612	2.92508823446443	0.00344358568752376	0.0309174106292894	chromosome	BTAD domain-containing putative transcriptional regulator 6654401:6655147 forward MW:27546
CRV15_RS09995	13588.5939753764	1.03429610240144	0.323860830911378	3.19364370026107	0.00140489396189752	0.0150576437611681	chromosome	09995 groL chaperonin GroEL 2468191:2469813 reverse MW:56808
CRV15_RS26220	1702.10756501367	1.03301896199641	0.319881943778001	3.22937565589301	0.00124060817321766	0.0138127925868283	chromosome	right-handed parallel beta-helix repeat-containing protein 6214464:6217769 reverse MW:115048
CRV15_RS34805	4607.77381900084	1.03098156823977	0.344788138615377	2.9901886195391	0.00278805226049492	0.0262891685749863	plasmid	beta-propeller fold lactonase family protein 1577338:1579140 forward MW:58314
CRV15_RS26020	5573.29943843874	1.01839278738652	0.291292876712249	3.49611291179129	0.00047208889019948	0.00633028284585667	chromosome	hypothetical protein 6165200:6166894 forward MW:62289
CRV15_RS08030	287.020553314819	1.01698835448939	0.368525007706812	2.75961829786727	0.00578689313191692	0.0452078221339537	chromosome	08030 08030 sugar ABC transporter permease 2011380:2012396 reverse MW:37034
CRV15_RS26510	221.472345313367	1.01694884050553	0.348132317511934	2.92115609310148	0.0034873505534742	0.0310850887464355	chromosome	hypothetical protein 6303180:6304097 reverse MW:33022
CRV15_RS16625	2795.43076692752	1.016101431954	0.302620439629968	3.35767614770649	0.000786006443895659	0.00962314213425614	chromosome	16625 ilvD dihydroxy-acid dehydratase 3949600:3951456 forward MW:64989
CRV15_RS37490	1653.8646586254	1.01134814930369	0.314907236691073	3.21157481146052	0.00132009594396005	0.0144999900227526	plasmid	zf-HC2 domain-containing protein
CRV15_RS22040	3353.96699414977	1.01004376417195	0.350185293430424	2.88431234298143	0.00392269471974938	0.0341559851993067	chromosome	22040 22040 cytochrome P450 5231572:5232777 forward MW:44465
CRV15_RS05250	558.78854376149	1.00673302714775	0.309380405049878	3.25402970167242	0.00113780382919618	0.0129120633692607	chromosome	05250 05250 rhodanese-like domain-containing protein 1324037:1324438 forward MW:14100
CRV15_RS31030	206.174007732055	1.00088462417123	0.347837939785294	2.87744524012832	0.0040090948575234	0.0346876293887674	plasmid	FG-GAP-like repeat-containing protein 622523:624367 forward MW:64918

## Sheet: Down-regulated_72h
Gene_id	baseMean	log2FoldChange	lfcSE	stat	pvalue	padj	Localization	Function
CRV15_RS20150	22966.0295970089	-5.00595202310434	0.718775675467591	-6.96455402424097	3.29445701923919e-12	3.5805546024889e-10	Chromosome	hypothetical protein 4793363:4793740 reverse MW:13828
CRV15_RS32005	4860.78944304806	-4.9685451346774	1.65275185790804	-3.00622571434667	0.0026451257058713	0.025132751147044	plasmido	AfsA-related hotdog domain-containing protein 866601:867533 forward MW:34246
CRV15_RS32010	1000.94145246731	-4.71863111993492	1.56519673171415	-3.01472078514197	0.00257215926174567	0.024628325543299	plasmido	isoprenylcysteine carboxylmethyltransferase family protein 867514:868158 forward MW:24053
CRV15_RS33280	2915.74481358164	-4.51443388556592	1.61603557672325	-2.79352382496405	0.00521371882440296	0.0423315702715286	plasmido	bifunctional ornithine acetyltransferase/N-acetylglutamate synthase 1155943:1157088 reverse MW:38599
CRV15_RS32015	3964.56828862042	-4.19558694697219	1.47902258159382	-2.83672947200776	0.00455782126308803	0.0383116726252786	plasmido	PEP/pyruvate-binding domain-containing protein 868155:870998 forward MW:104485
CRV15_RS24335	26821.9622991407	-4.17436960498842	0.368360840824785	-11.3322838433144	9.08056499765744e-30	1.87513667201626e-26	Chromosome	hypothetical protein 5767246:5767452 forward MW:7005
CRV15_RS33265	50906.3569664679	-3.99258561727722	0.854995478886668	-4.6697154732048	3.01617190194045e-06	0.000102091926226997	plasmido	thiamine pyrophosphate-binding protein 1151174:1152841 forward MW:59076
CRV15_RS33285	10483.256702855	-3.84806807930081	0.788220717724887	-4.88196769352604	1.0503246675268e-06	4.09230271404309e-05	plasmido	aspartate aminotransferase family protein 1157388:1158869 reverse MW:52568
CRV15_RS20155	2000.4447885481	-3.82464534053931	0.678403990389691	-5.63771055996051	1.72325832804882e-08	1.08934544308801e-06	Chromosome	serine hydrolase domain-containing protein 4794231:4795283 reverse MW:37399
CRV15_RS32020	903.017671976533	-3.624140312227	0.794520308140738	-4.56141935592291	5.08089903091137e-06	0.000155822621269782	plasmido	hypothetical protein 870995:871978 forward MW:287
CRV15_RS33250	12955.5826813568	-3.59842073872038	0.781346054733426	-4.60541230984786	4.11649425622408e-06	0.000130777855986196	plasmido	Rid family detoxifying hydrolase 1149131:1149511 forward MW:13449
CRV15_RS33245	880.106714815552	-3.48584639801198	0.784891905803985	-4.4411802086828	8.94668296988906e-06	0.000248541260082793	plasmido	pyridoxal phosphate-dependent aminotransferase 1147581:1148762 reverse MW:40945
CRV15_RS33270	16053.7774076116	-3.39672388880339	0.798906079086577	-4.2517186659626	2.12136244271197e-05	0.000534221151731735	plasmido	asparagine synthase-related protein 1152847:1154448 forward MW:55762
CRV15_RS33240	582.502609533642	-3.34465150540842	0.757683409119642	-4.41431271313516	1.01331396502691e-05	0.000277764602360253	plasmido	threonine/serine dehydratase 1146529:1147584 reverse MW:507
CRV15_RS04075	816.228175275527	-3.30070339603014	0.389601718914728	-8.47199392555187	2.41227719138316e-17	7.11621771458033e-15	Chromosome	GTP-binding protein 1006613:1007947 forward MW:47552
CRV15_RS04060	293.873230733343	-3.27770491696045	0.377298662601839	-8.68729534941233	3.71170240526187e-18	1.14969982002986e-15	Chromosome	phosphoadenylyl-sulfate reductase 10047:1005055 forward MW:25345
CRV15_RS33235	33.9669725914429	-3.2759242579848	0.845021330733445	-3.8767355791379	0.000105867303256277	0.00197544561347179	plasmido	AzlD domain-containing protein 1146103:1146411 forward MW:10465
CRV15_RS33255	5841.67539584506	-3.21912822187253	0.752751281709331	-4.27648321576099	1.89868864642257e-05	0.000482064596909338	plasmido	serine hydroxymethyltransferase 1149725:1150897 reverse MW:41869
CRV15_RS04045	1901.29708632784	-3.21815444666544	0.393654881099028	-8.17506552358964	2.95705130747667e-16	6.54247601779213e-14	Chromosome	MmpS family transport accessory protein 898162:898602 forward MW:15229
CRV15_RS04080	537.752491355178	-3.18179109491559	0.390042764947838	-8.15754419990614	3.41904966041771e-16	7.30379746423715e-14	Chromosome	aliphatic sulfonate ABC transporter substrate-binding protein 1008155:1009261 forward MW:38591
CRV15_RS12515	4093.5839502381	-3.13555392894023	0.410703507616205	-7.63459252427507	2.2653575311536e-14	3.59843330910168e-12	Chromosome	DUF1416 domain-containing protein 2998898:2999185 reverse MW:9675
CRV15_RS13355	171.936963806263	-3.12329775781139	0.380126455517892	-8.21647036788362	2.09580225353352e-16	4.80870183727413e-14	Chromosome	serine hydrolase domain-containing protein 3076903:3078141 reverse MW:43180
CRV15_RS04070	1053.57308020543	-3.02857845159178	0.412571625561914	-7.34073373918266	2.12426037267509e-13	2.99086204743685e-11	Chromosome	cysD sulfate adenylyltransferase subunit CysD 1005657:1006610 forward MW:557
CRV15_RS32030	426.948515918255	-2.9945203438747	0.744305657569191	-4.02324006733259	5.74029315229597e-05	0.00120417085769533	plasmido	NUDIX domain-containing protein 873441:874010 forward MW:21253
CRV15_RS24050	2455.2289770809	-2.96691189906346	0.691051107212163	-4.2933320967136	1.76011431364666e-05	0.00045369231006622	Chromosome	eat ethanolamine permease 5697597:5699090 reverse MW:51599
CRV15_RS04050	59.1078736175804	-2.94765459928832	0.55624421603033	-5.29920943776177	1.16305162492964e-07	6.02813909038271e-06	Chromosome	nitrite/sulfite reductase 1002314:1004011 forward MW:62970
CRV15_RS13875	1134.73808863295	-2.92606105237575	0.756304934948023	-3.86889059844207	0.000109331681363923	0.00199796391165046	Chromosome	aldo/keto reductase 3309741:3310775 reverse MW:36649
CRV15_RS11640	331.887173593817	-2.90993729275205	0.553303368395164	-5.25920762274087	1.44677464630806e-07	7.11330867768127e-06	Chromosome	peptidoglycan-binding domain-containing protein 2818385:2819797 reverse MW:47760
CRV15_RS24295	1464.39095320603	-2.89390823876581	0.405443660370142	-7.13763346582822	9.49514125428849e-13	1.10985660510032e-10	Chromosome	MetQ/NlpA family ABC transporter substrate-binding protein 5755244:5756053 forward MW:28812
CRV15_RS32770	84.4497543013169	-2.86631261702587	0.579462528782064	-4.94650210264742	7.55589118868605e-07	3.08673204308022e-05	plasmido	glycosyltransferase family A protein 1033163:1034236 forward MW:39395
CRV15_RS14735	2770.2321396366	-2.86072303554797	0.411596162397198	-6.95031513143051	3.64471129709301e-12	3.89292870439504e-10	Chromosome	ferric reductase-like transmembrane domain-containing protein 03652:04692 forward MW:37523
CRV15_RS32145	19788.7124044313	-2.84375761528651	0.397686304131025	-7.15075572315807	8.63014474886617e-13	1.04830875920051e-10	plasmido	DUF1906 domain-containing protein 894499:896721 reverse MW:80708
CRV15_RS30680	74932.7011472049	-2.8415833246333	0.356906935989541	-7.96169263775969	1.69701600950643e-15	3.18576187239161e-13	plasmido	hypothetical protein 537326:537751 forward MW:14968
CRV15_RS36665	817.249597109202	-2.83924418125934	0.398632465966063	-7.12246097261195	1.06016779219194e-12	1.19413444956892e-10	plasmido	hypothetical protein 26022:2602489 reverse MW:4423
CRV15_RS32765	130.72978459264	-2.83211253271954	0.523851583953864	-5.40632617991466	6.43305976417001e-08	3.52679692380825e-06	plasmido	MFS transporter 1031890:1033056 forward MW:40236
CRV15_RS24530	6929.77477186571	-2.82613790278343	0.722756329282294	-3.91022228140128	9.22112254041207e-05	0.00175365547129954	Chromosome	heme peroxidase family protein 5800810:5802408 reverse MW:57142
CRV15_RS10920	528.060433273481	-2.81427292598446	0.501041435483594	-5.61684668508142	1.94473834514856e-08	1.21693475234296e-06	Chromosome	RtcB family protein 2633343:2634548 reverse MW:43720
CRV15_RS35075	244.320823688066	-2.81418595962427	0.547568514198627	-5.13942253188693	2.75584077510552e-07	1.28364162419389e-05	plasmido	response regulator transcription factor 1651313:1651975 reverse MW:24600
CRV15_RS10730	647.102806451493	-2.80270762343404	0.434638278462465	-6.44836813119323	1.13060874029497e-10	9.46502857584777e-09	Chromosome	C40 family peptidase 2601155:2602042 forward MW:300
CRV15_RS04085	372.548349305991	-2.79143955680927	0.351818972277611	-7.93430649500794	2.11674768691184e-15	3.8568388001232e-13	Chromosome	04080 04080 ABC transporter ATP-binding protein 1009388:1010176 forward MW:28885
CRV15_RS13360	438.29452882497	-2.7374697084665	0.403671745280304	-6.78142510708952	1.18996160486395e-11	1.17012891144955e-09	Chromosome	MarR family transcriptional regulator 3186898:3187407 forward MW:18212
CRV15_RS04090	201.440105774972	-2.73124769829456	0.422369156623853	-6.4664941922521	1.00302680432124e-10	8.51198774352069e-09	Chromosome	ABC transporter permease 1010163:1011071 forward MW:31766
CRV15_RS14725	111.521955373418	-2.68835533601536	0.406627694062241	-6.61134343595363	3.80847773373636e-11	3.52142082992489e-09	Chromosome	sigma-70 family RNA polymerase sigma factor 02032:02604 reverse MW:20706
CRV15_RS32140	2199.63700271903	-2.6774883923206	0.359165835838783	-7.45474130652679	9.00443313322699e-14	1.32815388715098e-11	plasmido	hypothetical protein 894015:894485 reverse MW:16955
CRV15_RS13885	144.723653685631	-2.64252172750132	0.584295902620454	-4.52257446210066	6.1091984205296e-06	0.000180529791156096	Chromosome	alpha/beta fold hydrolase 3312702:3313688 reverse MW:34609
CRV15_RS12510	425.351137886019	-2.62991763428408	0.382882531765451	-6.86873235547643	6.47749024470159e-12	6.68800867765439e-10	Chromosome	alpha/beta hydrolase 2945250:2946809 forward MW:56988
CRV15_RS00955	235.466978557564	-2.61956226900879	0.623954125027598	-4.1983251074635	2.68896406527285e-05	0.000645664045905631	Chromosome	ABC transporter substrate-binding protein 234708:237536 reverse MW:103624
CRV15_RS32780	92.0965597007513	-2.56128687484608	0.609366232709922	-4.20319790851512	2.63170300054761e-05	0.000636851565952829	plasmido	ROK family protein 10016:1036062 forward MW:37065
CRV15_RS20160	38.8267368637722	-2.54696060964561	0.645863330203567	-3.94349778124552	8.03017346885849e-05	0.00156436869935781	Chromosome	hypothetical protein 4795280:4796221 reverse MW:34550
CRV15_RS32135	8068.42036508287	-2.52925992346295	0.405426417912408	-6.23851779685801	4.41736374566638e-10	3.4206960505504e-08	plasmido	hypothetical protein 893278:894018 reverse MW:26682
CRV15_RS04055	296.365108565942	-2.52783182749977	0.371009322991094	-6.81339166121293	9.53241526407525e-12	9.68087091163053e-10	Chromosome	hypothetical protein 1004181:1004360 forward MW:6521
CRV15_RS21180	1499.87053086373	-2.5175596146903	0.478039670293832	-5.26642404623627	1.39106761120429e-07	6.89413108112847e-06	Chromosome	winged helix-turn-helix domain-containing protein 5033053:5033748 reverse MW:24661
CRV15_RS11710	17500.8858618066	-2.514365810193	0.437455761137841	-5.74770304465307	9.04639348029801e-09	5.83775079275481e-07	Chromosome	response regulator transcription factor 2830917:2831636 reverse MW:26362
CRV15_RS04590	1087.33547510423	-2.50149869038689	0.427755063946056	-5.84796978745378	4.97608903114701e-09	3.27945441999529e-07	Chromosome	ParB/RepB/Spo0J family partition protein 1120732:1121592 forward MW:31560
CRV15_RS13865	948.802087418143	-2.49631987850399	0.777801280711434	-3.20945714594437	0.00132985868837582	0.0145299375211432	Chromosome	flavin reductase family protein 3308286:3308810 reverse MW:18057
CRV15_RS23700	4774.00447251268	-2.4957353627562	0.609008452752382	-4.09803074403458	4.16679947567443e-05	0.000931888908007332	Chromosome	multicopper oxidase domain-containing protein 5616482:5618410 reverse MW:70847
CRV15_RS06340	66.2219006235836	-2.48996984871325	0.486672480768192	-5.11631527795229	3.1156211641538e-07	1.39864297912557e-05	Chromosome	response regulator transcription factor 1580538:1581323 reverse MW:26211
CRV15_RS04065	445.564859638169	-2.48912173115618	0.366628730523274	-6.78921623955536	1.12744348144199e-11	1.12653425282793e-09	Chromosome	cysC adenylyl-sulfate kinase 1005052:1005630 forward MW:20780
CRV15_RS23895	13380.5450180404	-2.47051581729654	0.418392677038181	-5.90477786271362	3.53122232081698e-09	2.43065803082902e-07	Chromosome	ferredoxin 5664967:5665278 reverse MW:11094
CRV15_RS28975	464.557281255719	-2.46487213503293	0.461810617947431	-5.33740897077752	9.42842113674558e-08	5.03526456397749e-06	plasmido	hypothetical protein 195007:195363 reverse MW:11773
CRV15_RS33065	57.5515279236909	-2.45997199353474	0.732394595058337	-3.35880686467763	0.000782797559340486	0.00960283342596893	plasmido	33065 33065 MarR family transcriptional regulator 1108333:1108881 forward MW:19872
CRV15_RS34510	844.79398230195	-2.45807149880593	0.344155873168282	-7.1423203566949	9.17684107771011e-13	1.09327943223873e-10	plasmido	DJ-1/PfpI family protein 1480900:1481640 forward MW:25424
CRV15_RS13705	225.781899127016	-2.44616193054717	0.375345546964192	-6.51709325002471	7.16828671999724e-11	6.25458256765956e-09	Chromosome	MDR family MFS transporter 3187419:3189104 forward MW:57427
CRV15_RS11635	344.251327803272	-2.43778544901236	0.441576312660753	-5.52064361044026	3.37760213951541e-08	1.9209272539579e-06	Chromosome	ABC transporter ATP-binding protein 2817600:2818361 reverse MW:27233
CRV15_RS33325	722.928980803669	-2.38677775478643	0.387175063496186	-6.16459575994863	7.06634241283028e-10	5.21142752946233e-08	plasmido	33325 33325 hypothetical protein 1170426:1171028 reverse MW:21168
CRV15_RS24045	604.259836150975	-2.36233072064633	0.578973019261481	-4.08020864885836	4.49952942617792e-05	0.00098149946461874	Chromosome	24045 24045 gamma-glutamyl-gamma-aminobutyrate hydrolase family protein 5696863:5697600 reverse MW:25415
CRV15_RS32775	80.4434975814935	-2.35701922640492	0.536612142944272	-4.39240754685959	1.12102306100195e-05	0.000304593765916976	plasmido	32775 pgl 6-phosphogluconolactonase 1034270:10019 forward MW:26255
CRV15_RS28475	35.8090522591586	-2.3548427600375	0.740325913301995	-3.18081903892091	0.00146859333815332	0.0155786570716778	plasmido	28475 28475 class I SAM-dependent methyltransferase 88851:89678 forward MW:29674
CRV15_RS17055	21915.7571240449	-2.35061646279106	0.37594303852901	-6.25258675353734	4.03709352209363e-10	3.20638389350898e-08	Chromosome	17055 17055 DUF1906 domain-containing protein 4045969:4048167 reverse MW:80009
CRV15_RS20145	464.627541915352	-2.33644413299929	0.483936014512595	-4.82800217990074	1.37909584444694e-06	5.16605061728953e-05	Chromosome	20145 20145 RNA polymerase sigma factor 4792756:4793295 partial 3' reverse MW:20277
CRV15_RS09185	10329.2965110238	-2.33109292845191	0.4588367856009	-5.08044036922426	3.7656092600773e-07	1.6428133356464e-05	Chromosome	09155 09155 PIN domain-containing protein 2272778:2273185 forward MW:14630
CRV15_RS33330	450.456415714726	-2.33095635374629	0.381021464839026	-6.11765102192097	9.4964748211538e-10	6.92125429612327e-08	plasmido	33330 33330 hypothetical protein 1171207:1171803 reverse MW:21574
CRV15_RS01480	224.896812785226	-2.33019655238945	0.419055634544079	-5.5605899558531	2.68864224580153e-08	1.61710084589713e-06	Chromosome	01475 01475 ABC transporter permease 380507:381178 reverse MW:23299
CRV15_RS30795	333.845189622553	-2.29358237055847	0.345742743483842	-6.63378310545991	3.27190511856246e-11	3.07112912265067e-09	plasmido	30795 30795 NAD(P)H-dependent oxidoreductase 569290:569991 forward MW:25406
CRV15_RS36960	3645.89865144614	-2.28121499216128	0.339991970482231	-6.70961431508425	1.95139495297559e-11	1.88888933338809e-09	plasmido	36960 36960 ricin-type beta-trefoil lectin domain protein 24880:25086 forward MW:7346
CRV15_RS23545	50.5481937934905	-2.27623313876399	0.538624349833489	-4.2260123209574	2.37868972901627e-05	0.000591806541014288	Chromosome	245 245 tripartite tricarboxylate transporter TctB family protein 5582032:5582592 forward MW:19251
CRV15_RS35070	304.069112746895	-2.26807759727362	0.540409478784486	-4.19696116799262	2.70520294949778e-05	0.000647055300082578	plasmido	070 070 ATP-binding protein 1650075:1651316 reverse MW:43731
CRV15_RS13855	1526.82473615777	-2.25899119012694	0.693257049499757	-3.2585188881339	0.00111995420696008	0.0127773781070307	Chromosome	13850 13850 BTAD domain-containing putative transcriptional regulator 3304809:3308153 forward MW:1222
CRV15_RS35905	1953.44514031334	-2.24663061010118	0.400629926414277	-5.60774535793919	2.04979308811244e-08	1.25411748982556e-06	plasmido	905 905 hypothetical protein 2831794:2832183 reverse MW:194
CRV15_RS16965	1413.09880357529	-2.23081184737767	0.563449241536271	-3.95920640747561	7.51992251534069e-05	0.00148362802492152	Chromosome	16965 16965 MMPL family transporter 4029138:4031375 forward MW:77245
CRV15_RS34515	419.934012912224	-2.22787880307295	0.352102185336778	-6.32736431596421	2.49384088534705e-10	2.00640834866558e-08	plasmido	34515 34515 aminotransferase class V-fold PLP-dependent enzyme 1481670:1483028 reverse MW:47771
CRV15_RS33825	12583.3874594178	-2.22006319080104	0.298905154069751	-7.42731652691065	1.10822944543577e-13	1.59662358476154e-11	plasmido	33825 33825 beta/gamma crystallin domain-containing protein 1305185:1305562 forward MW:13907
CRV15_RS35880	268.694840507351	-2.21381365541662	0.338037458427911	-6.54901875582742	5.79163582498652e-11	5.19988172982485e-09	plasmido	880 880 hypothetical protein 2098685:2098837 forward MW:5415
CRV15_RS30775	562.828061039475	-2.20549456093116	0.357427858644137	-6.17046071701702	6.80912915511239e-10	5.08223555613509e-08	plasmido	30775 30775 hypothetical protein 563072:563329 forward MW:8521
CRV15_RS00860	725.903390956924	-2.18849851068106	0.670870067512039	-3.26217939458416	0.00110559153590162	0.0126367888651485	Chromosome	00605 00605 hypothetical protein 164171:164362 forward MW:5996
CRV15_RS07505	984.017555505933	-2.17217131915346	0.381454904431505	-5.69443804213428	1.23778923585748e-08	7.90526218158464e-07	Chromosome	07500 07500 MBL fold metallo-hydrolase 1877245:1878261 forward MW:36518
CRV15_RS20140	487.56588573219	-2.157080354963	0.499365645338925	-4.31964107883105	1.56283173555006e-05	0.00041024333058189	Chromosome	20140 20140 zf-HC2 domain-containing protein 4791794:4792624 reverse MW:29050
CRV15_RS31260	1603.60500135101	-2.15106147355349	0.672604774336111	-3.19810616223574	0.00138333344093684	0.0148673508271304	plasmido	31260 31260 DUF4232 domain-containing protein 686558:687265 reverse MW:23621
CRV15_RS17380	5046.48267638537	-2.15098997913496	0.41902837407986	-5.13328001679671	2.84735791505628e-07	1.30662090990916e-05	Chromosome	17380 17380 transglycosylase family protein 4132544:4133305 forward MW:26305
CRV15_RS11700	2181.70660214335	-2.12733559461449	0.421662973107733	-5.04510884352886	4.53263269009057e-07	1.96361255350427e-05	Chromosome	11640 11640 hypothetical protein 2819826:2820452 reverse MW:22074
CRV15_RS18140	6372.9301229972	-2.1159203615616	0.367114014826178	-5.76365999691797	8.23091499380052e-09	5.36742298806255e-07	Chromosome	18140 18140 DUF3039 domain-containing protein 4309211:4309495 forward MW:9954
CRV15_RS32785	143.182469412516	-2.09139115100031	0.529634785634515	-3.94874205344117	7.85629509043135e-05	0.0015353232834455	plasmido	32785 32785 sedoheptulose 7-phosphate cyclase 1036084:1037199 forward MW:40715
CRV15_RS32355	597.674244599971	-2.05205536861722	0.366015269592199	-5.6064747541914	2.06489078227937e-08	1.25411748982556e-06	plasmido	325 325 serine hydrolase domain-containing protein 937474:939108 reverse MW:57321
CRV15_RS35660	243.923158990194	-2.036318478982	0.549100477633639	-3.70846240702167	0.000208521610289668	0.00331228557883203	plasmido	660 660 transglycosylase family protein 1767571:1768737 forward MW:40102
CRV15_RS17050	1828.10607039636	-2.02207536540927	0.345194377137197	-5.85778766786112	4.69073843088036e-09	3.12463705153804e-07	Chromosome	17050 17050 hypothetical protein 4045618:4045947 reverse MW:12207
CRV15_RS32520	7776.37215061762	-2.01900795299947	0.317461969925877	-6.35984194727604	2.019614516276e-10	1.64625156951708e-08	plasmido	32520 32520 hypothetical protein 978686:979024 reverse MW:11454
CRV15_RS01485	423.46203266244	-1.99909979803891	0.412779701286251	-4.84301866542751	1.27881270323915e-06	4.86027281997948e-05	Chromosome	01480 01480 ABC transporter permease 381180:381827 reverse MW:22924
CRV15_RS29415	256.730214933024	-1.99890099174079	0.361630437760787	-5.52746888264708	3.24883827793589e-08	1.8809862740012e-06	plasmido	29415 29415 GNAT family N-acetyltransferase 256706:257245 reverse MW:19896
CRV15_RS07260	9009.08350296728	-1.99798552410735	0.420796430988144	-4.74810472944254	2.05331710056836e-06	7.4825290811888e-05	Chromosome	07110 07110 NAD-dependent epimerase/dehydratase family protein 1792683:1793654 forward MW:079
CRV15_RS11985	471.235150250184	-1.99501071055844	0.435300324584492	-4.58306736265988	4.5820434867143e-06	0.000144090149239569	Chromosome	11710 11710 hypothetical protein 2832290:2832673 reverse MW:12929
CRV15_RS20815	755.007865222384	-1.97968263720606	0.449545478310826	-4.40374274176831	1.0639910730273e-05	0.000290371132044234	Chromosome	20815 20815 S1 family peptidase 4940825:4941718 forward MW:30330
CRV15_RS11355	790.125950067607	-1.97836073960902	0.536847377350061	-3.68514557968865	0.000228571953162588	0.00356675881572351	Chromosome	11225 11225 hypothetical protein 2725680:2726228 forward MW:18679
CRV15_RS17075	7781.82653114056	-1.97503792475146	0.370576894182626	-5.32963051867484	9.84127740314263e-08	5.21083021474091e-06	Chromosome	17075 17075 hypothetical protein 4058639:4059472 reverse MW:29411
CRV15_RS37180	432.674766141	-1.96594670657181	0.5512143213869	-3.56657407163393	0.00036167861280485	0.00510387017386343	plasmido	37180 37180 hypothetical protein 800538:800738 reverse MW:7293
CRV15_RS32715	142.128369253752	-1.96351053822752	0.394086564389763	-4.98243461120779	6.27892117729298e-07	2.61059843579396e-05	plasmido	32715 32715 MFS transporter 1017829:1019256 reverse MW:48716
CRV15_RS13715	198.794157942903	-1.96148184103482	0.441340896860098	-4.44436909198695	8.8150161497134e-06	0.000245986599312948	Chromosome	13710 13710 hypothetical protein 3274100:3274594 forward MW:17088
CRV15_RS17045	5016.65870349143	-1.95527887772042	0.413144085563609	-4.73268030704842	2.21574326878461e-06	7.93441014457842e-05	Chromosome	17045 17045 twin-arginine translocation signal domain-containing protein 4044912:4045601 reverse MW:24626
CRV15_RS31615	23.2177757309432	-1.95359672177685	0.645310508658	-3.0273747220382	0.00246687944110334	0.0238042338592448	plasmido	31615 31615 hypothetical protein 773738:774337 forward MW:21954
CRV15_RS09430	1444.89010643149	-1.95287150744053	0.305252769804504	-6.39755540528337	1.57884199630192e-10	1.30412348894538e-08	Chromosome	09185 greA transcription elongation factor GreA 2279720:2280217 forward MW:17856
CRV15_RS01150	94.1186533434136	-1.94030200362656	0.574589249695074	-3.37685051479165	0.000733208858329443	0.00913929351579658	Chromosome	01080 01080 hypothetical protein 278431:278877 reverse MW:15265
CRV15_RS08465	4238.3432315559	-1.92927470001471	0.29378253979351	-6.56701620651362	5.13334618536542e-11	4.67662935563806e-09	Chromosome	08460 08460 zf-HC2 domain-containing protein 2113994:2114968 reverse MW:32174
CRV15_RS21120	223.932491840639	-1.92641917431594	0.545967327976903	-3.52845138454408	0.000417998718755886	0.00571634009424439	Chromosome	21120 21120 alpha-amylase family protein 5011078:5012457 partial 3' forward MW:49884
CRV15_RS07915	1223.62505242029	-1.92110090321136	0.410549458408267	-4.67934097552977	2.8779847822497e-06	9.82700151064301e-05	Chromosome	07750 07750 diiron oxygenase 19491:1950286 forward MW:920
CRV15_RS34255	271.309869949601	-1.91507107209791	0.501623363542078	-3.8177469617347	0.000134675949403854	0.00235019015931515	plasmido	34255 34255 acyl carrier protein 1407011:1407361 forward MW:12104
CRV15_RS32475	30.8139079189421	-1.88260226338025	0.575059759743785	-3.27375065196535	0.0010613021770519	0.0122435139419674	plasmido	32475 32475 alkanesulfonate monooxygenase 969285:969536 partial 5' forward MW:8712
CRV15_RS34995	1070.95620725922	-1.87678376628019	0.548293699128518	-3.42295337200343	0.000619447021662735	0.0080281889104616	plasmido	34995 34995 S1 family peptidase 16243:1625510 reverse MW:39544
CRV15_RS14640	772.840190691483	-1.8727485633333	0.415995823370554	-4.50184462949553	6.73662218873775e-06	0.000195931335489344	Chromosome	14640 14640 class I SAM-dependent methyltransferase 3492416:3493108 forward MW:25065
CRV15_RS24285	462.876926107766	-1.87245930478327	0.367889213854029	-5.08973689434185	3.58560665879008e-07	1.58663094651461e-05	Chromosome	24285 24285 ATP-binding cassette domain-containing protein 5753403:5754428 forward MW:36216
CRV15_RS31045	207407.442546154	-1.87121336884736	0.338513391021698	-5.52773809981249	3.24385816592105e-08	1.8809862740012e-06	plasmido	31045 31045 hypothetical protein 625493:626044 forward MW:19469
CRV15_RS16800	1352.53698327626	-1.86941035068689	0.358480316760192	-5.21482007040695	1.83995744624506e-07	8.90510654647511e-06	Chromosome	16800 16800 sigma-70 family RNA polymerase sigma factor 3990317:3991318 forward MW:37141
CRV15_RS05660	813.226970043914	-1.86411719851439	0.466211003587601	-3.99844101526901	6.37610658239111e-05	0.00130153925007278	Chromosome	05655 05655 FAD-dependent oxidoreductase 1434476:14891 reverse MW:51185
CRV15_RS34240	399.721393057702	-1.85825990901573	0.51392966779501	-3.61578641098598	0.000299437198282021	0.00435449165107305	plasmido	34240 34240 class I SAM-dependent methyltransferase 14037:1404649 forward MW:33178
CRV15_RS14355	34.4658099183206	-1.85277051559203	0.571426640893175	-3.24235935639269	0.00118544442774247	0.0133281819053804	Chromosome	140 140 trypsin-like peptidase domain-containing protein 3424892:3426445 forward MW:50908
CRV15_RS13710	460.952429657614	-1.84646205838797	0.315120495047069	-5.85954289679624	4.64142982572327e-09	3.12463705153804e-07	Chromosome	13705 13705 hypothetical protein 3273163:3274059 forward MW:31463
CRV15_RS10735	3298.56309723168	-1.82395551904085	0.465641430211304	-3.91708168711096	8.9627384864292e-05	0.00172435294793258	Chromosome	10730 10730 dicarboxylate/amino acid:cation symporter 2609431:2610777 reverse MW:46988
CRV15_RS34230	584.051991143047	-1.81735293037667	0.495983070427679	-3.66414307006405	0.000248168045730663	0.0038054481269838	plasmido	34230 34230 FAD-dependent oxidoreductase 1400538:1401803 forward MW:45258
CRV15_RS31700	3021.44730527425	-1.81427978103228	0.543738783281793	-3.33667532428347	0.000847869326456701	0.0102388898194917	plasmido	31700 31700 1
CRV15_RS02570	690.436115807437	-1.8130102427224	0.339316665890724	-5.3431217059827	9.1359377704495e-08	4.92148995547258e-06	Chromosome	02360 02360 XRE family transcriptional regulator 584242:584862 reverse MW:22251
CRV15_RS01880	107.434540096351	-1.81286014563753	0.561496293278988	-3.2286235320467	0.00124387523381332	0.0138127925868283	Chromosome	01595 rutA pyrimidine utilization protein A 407082:408164 reverse MW:38383
CRV15_RS21440	3364.45669849633	-1.80914542011648	0.454175861809848	-3.98335880931059	6.79480469641801e-05	0.0013666823082568	Chromosome	21440 nadA quinolinate synthase NadA 5091669:5092853 reverse MW:42804
CRV15_RS36575	1388.72000895922	-1.80283532274997	0.386343945978976	-4.66639982718423	3.06522974628272e-06	0.000102091926226997	plasmido	36575 36575 RidA family protein 1096743:1097129 partial 5' reverse MW:13654
CRV15_RS30755	458.536539991843	-1.80199249488143	0.379697509804788	-4.74586334739958	2.07618851016791e-06	7.52163030438024e-05	plasmido	30755 30755 iron-siderophore ABC transporter substrate-binding protein 558658:559719 forward MW:36114
CRV15_RS28870	128.280707176395	-1.78984366442864	0.403514317416541	-4.4356385564902	9.17997637130216e-06	0.000252755349423186	plasmido	28870 28870 class I SAM-dependent methyltransferase 177434:178237 forward MW:29242
CRV15_RS04435	1124.65117879527	-1.78912922140446	0.392475708458118	-4.55857313675092	5.15023296878797e-06	0.000156998265033398	Chromosome	04425 04425 serine hydrolase domain-containing protein 10958:1096545 forward MW:42034
CRV15_RS14180	10300.1434481059	-1.78312015537981	0.457821573391413	-3.89479277302499	9.82827174179013e-05	0.00185064265776261	Chromosome	14140 14140 NUDIX hydrolase 3371794:3372273 reverse MW:17334
CRV15_RS28695	86.2468995255803	-1.77543059162887	0.422133423099615	-4.20585173898895	2.60100711673404e-05	0.00063189172894774	plasmido	28695 28695 serine hydrolase domain-containing protein 1027:136286 reverse MW:45281
CRV15_RS31560	311.764314362788	-1.77509672982181	0.408259559906165	-4.34796120935859	1.37408899090449e-05	0.000363781252079201	plasmido	31560 31560 nuclear transport factor 2 family protein 761084:761515 reverse MW:15552
CRV15_RS02360	4900.78199492481	-1.76417520502093	0.334451466275081	-5.27483172571867	1.32877956524827e-07	6.63853984412342e-06	Chromosome	025 025 DUF6126 family protein 583989:584177 reverse MW:6614
CRV15_RS28485	157.152735695198	-1.75405438487778	0.59831664489456	-2.93164898527417	0.00337167598473893	0.0305820391295134	plasmido	28485 28485 NUDIX domain-containing protein 91225:91722 reverse MW:18033
CRV15_RS05665	934.046624708976	-1.75307808946322	0.459558432925276	-3.81470116499477	0.000136347829234282	0.00236855330274655	Chromosome	05660 05660 ABC transporter permease 14941:1436756 reverse MW:29242
CRV15_RS05670	1264.97383390026	-1.74958456347182	0.497353687499348	-3.5177874567867	0.000435160752146908	0.00588607174574257	Chromosome	05665 05665 ABC transporter permease 1436756:1437691 reverse MW:33957
CRV15_RS24290	220.998230838375	-1.7364962065606	0.430300599549816	-4.03554214978399	5.44763582700495e-05	0.00115575698453067	Chromosome	24290 24290 methionine ABC transporter permease 5754425:5755189 forward MW:26847
CRV15_RS29180	91.4006455997426	-1.73588886802759	0.414047865344711	-4.19248355883298	2.75917084581267e-05	0.000657425514992672	plasmido	29180 29180 YdeI/OmpD-associated family protein 218669:219280 forward MW:22250
CRV15_RS17040	224.348885199982	-1.73062167254919	0.546512270801874	-3.16666571824622	0.00154197459742709	0.0162734797803421	Chromosome	17040 17040 hypothetical protein 4044648:4044875 forward MW:8274
CRV15_RS32150	1020.96423625383	-1.72539548797096	0.372083968954142	-4.63711321081831	3.5330891942912e-06	0.000116404527764582	plasmido	32150 32150 NAD(P)H-dependent oxidoreductase 897107:897727 reverse MW:23222
CRV15_RS34235	906.313145337981	-1.72343225954712	0.431069191273894	-3.99804090488127	6.38689155806499e-05	0.00130153925007278	plasmido	342 342 AMP-binding protein 1402050:1403738 forward MW:59694
CRV15_RS10545	204.920187467759	-1.72176466515396	0.350352994754116	-4.9143711940077	8.90678590600396e-07	3.55984120565771e-05	Chromosome	10530 10530 2-oxoacid:ferredoxin oxidoreductase subunit beta 2565112:2566113 forward MW:36257
CRV15_RS12800	9497.87023488736	-1.72073001223536	0.293351671957209	-5.86575832602161	4.47084598874943e-09	3.04361438464865e-07	Chromosome	12515 12515 sulfurtransferase 2999242:3000087 reverse MW:31672
CRV15_RS35790	366.727834259412	-1.72025843752167	0.492760773793644	-3.49106205081591	0.000481104502830209	0.00642336723067488	plasmido	790 790 hypothetical protein 334423:334599 forward MW:6374
CRV15_RS07705	1179.73290908627	-1.71216297708756	0.427929995835458	-4.00103520143491	6.3065974113448e-05	0.00129368778024109	Chromosome	07545 07545 clavaminate synthase family protein 1900306:1901283 forward MW:796
CRV15_RS07750	1260.46112785869	-1.7095218648233	0.48064529052819	-3.55672238657468	0.000375510611300596	0.0052630955588398	Chromosome	07705 07705 DUF397 domain-containing protein 1940059:1940259 reverse MW:6888
CRV15_RS23540	104.481117678948	-1.70363343762203	0.414019583164041	-4.11486197006055	3.87411172132348e-05	0.000879125352146481	Chromosome	240 240 tripartite tricarboxylate transporter substrate binding protein 5581052:55820 forward MW:34267
CRV15_RS06690	61.7678299645806	-1.6978672240457	0.527992901362475	-3.21570085443268	0.00130126398612354	0.0143440042598493	Chromosome	06670 06670 hypothetical protein 1674641:1676098 forward MW:54152
CRV15_RS07475	8763.43305472655	-1.69646539360724	0.413845948565918	-4.09926785434513	4.14459152537806e-05	0.000930280597815836	Chromosome	07470 07470 aminotransferase class V-fold PLP-dependent enzyme 1868862:1870058 reverse MW:43497
CRV15_RS29805	793.260162858872	-1.69625059974734	0.451392888220408	-3.75781418806733	0.000171404082061421	0.00289331958684061	plasmido	29805 29805 peptidase inhibitor family I36 protein 342328:342711 reverse MW:13408
CRV15_RS36065	437.910109168684	-1.69279507704643	0.389673867205165	-4.34413292630467	1.39826833917968e-05	0.00036860733451992	plasmido	36065 36065 hypothetical protein 6619187:6619363 reverse MW:6478
CRV15_RS34520	403.730665789541	-1.69132478005934	0.374003816141972	-4.52221262741693	6.11965393749479e-06	0.000180529791156096	plasmido	34520 34520 LysR family transcriptional regulator 1483297:1484166 forward MW:30659
CRV15_RS14645	451.039715888049	-1.69129681862519	0.426989264711685	-3.96098206302026	7.46421402635326e-05	0.00147734204131816	Chromosome	14645 14645 pyridoxal-phosphate dependent enzyme 3493237:3494370 forward MW:40243
CRV15_RS05035	29325.7210051895	-1.69007071155461	0.387183871095334	-4.36503387078972	1.27103062559201e-05	0.000339398048514763	Chromosome	04985 04985 M23 family metallopeptidase 12527:1254306 reverse MW:26733
CRV15_RS04405	75.4462372722038	-1.68399170095234	0.477985051292925	-3.52310536992158	0.000426521752144679	0.00579452248801817	Chromosome	04090 04090 CbiX/SirB N-terminal domain-containing protein 1011237:1011992 forward MW:26526
CRV15_RS01475	140.395015524158	-1.67335177432587	0.492064833247471	-3.4006733691621	0.000672200952900898	0.00853182333420544	Chromosome	01470 01470 ABC transporter substrate-binding protein 379460:380497 reverse MW:589
CRV15_RS18240	181.097735542215	-1.67073773779288	0.441930451906744	-3.78054449650245	0.000156485747499519	0.00266326704878989	Chromosome	18240 18240 hypothetical protein 4332998:4333609 forward MW:19774
CRV15_RS01080	848.173978319875	-1.67017764069138	0.548381273593962	-3.04565039164344	0.00232177631357461	0.022544520787766	Chromosome	01005 01005 BlaI/MecI/CopY family transcriptional regulator 260345:260728 forward MW:13913
CRV15_RS07480	5276.94624628864	-1.66770093961273	0.461464736235592	-3.61392931823358	0.000301591311627528	0.00437554607853053	Chromosome	07475 07475 CmcI family methyltransferase 1870833:1871543 forward MW:27584
CRV15_RS36560	60.5021211988123	-1.66064491934373	0.457639855247274	-3.62871568178091	0.000284834726402018	0.0042113392125549	plasmido	36560 36560 XdhC family protein 950216:950536 partial 3' reverse MW:10911
CRV15_RS04985	2168.48708037095	-1.65680112720466	0.323555175440061	-5.12061389514565	3.04542615418906e-07	1.37711058578111e-05	Chromosome	04920 04920 BLIP family protein 1238708:1239286 reverse MW:20374
CRV15_RS35330	49.6557813353023	-1.65050428548684	0.528581661430058	-3.12251522502968	0.00179312830783119	0.0181696840295258	plasmido	330 330 hypothetical protein 1707631:1708257 reverse MW:22571
CRV15_RS16635	276.640631590087	-1.64853541832721	0.487904282440796	-3.37880907722357	0.000728005473847497	0.00909272965823638	Chromosome	166 166 SH3 domain-containing protein 3954189:3954521 forward MW:11656
CRV15_RS12840	1131.7546451907	-1.64494794740569	0.333670173494164	-4.92986211557341	8.2287674614841e-07	3.31020872882428e-05	Chromosome	12800 12800 M23 family metallopeptidase 3069368:3070426 reverse MW:889
CRV15_RS01415	1283.42116063298	-1.64426805523958	0.586122832217499	-2.80533015412275	0.00502650645172251	0.041243983401882	Chromosome	01385 01385 phosphotransferase 9870:360799 forward MW:33037
CRV15_RS04920	2749.18236704456	-1.63744303632957	0.346153936191366	-4.73038976342691	2.24089184201737e-06	7.97834767890669e-05	Chromosome	04595 04595 HAMP domain-containing sensor histidine kinase 1138343:1139587 forward MW:44870
CRV15_RS00070	1872.19147350321	-1.63634886125216	0.295959666306201	-5.52895900199857	3.2213661036394e-08	1.8809862740012e-06	Chromosome
CRV15_RS01470	205.034942048934	-1.63464528994011	0.478726231658562	-3.4145722165189	0.00063882256226686	0.00819359373342277	Chromosome	01460 01460 S8 family peptidase 377011:378177 reverse MW:38704
CRV15_RS07110	1238.80091569777	-1.63083839056286	0.405144608146375	-4.02532418739152	5.68968765188837e-05	0.00120299027315524	Chromosome	06955 06955 DUF3817 domain-containing protein 1757001:1757327 reverse MW:11838
CRV15_RS31565	1048.42195835667	-1.62970134378537	0.439362780093957	-3.70923851000046	0.000207883530332205	0.00331063874140876	plasmido	31565 31565 NAD(P)/FAD-dependent oxidoreductase 761656:762732 reverse MW:37744
CRV15_RS06270	1115.05760545833	-1.627843335745	0.347187686162941	-4.68865515864242	2.75006360721376e-06	9.51767823837388e-05	Chromosome	05995 05995 DAK2 domain-containing protein 1509537:1511183 reverse MW:55341
CRV15_RS20125	835.524324281203	-1.62575103787197	0.464309523321395	-3.5014380627869	0.000462754519884071	0.00621857755028594	Chromosome	20125 20125 hypothetical protein 4788518:4789327 reverse MW:28034
CRV15_RS08460	2507.894058222	-1.62381763382254	0.399120826745261	-4.06848634551195	4.73195334999823e-05	0.00102498080430906	Chromosome	08345 08345 DUF3107 domain-containing protein 2088678:2088905 forward MW:7950
CRV15_RS04425	4529.15666858721	-1.62186694350589	0.445313734411414	-3.64207707550176	0.000270447066859261	0.00406655237668233	Chromosome	04405 04405 hypothetical protein 1089754:1090026 forward MW:9877
CRV15_RS35705	182.34308475513	-1.62141524797544	0.512553198261457	-3.16340870269694	0.00155933251836929	0.0164007893909978	plasmido	705 705 SDR family oxidoreductase 1777133:1777876 reverse MW:25097
CRV15_RS31050	2520.95674850325	-1.61754151260576	0.293004895975708	-5.52052724996057	3.37983972044248e-08	1.9209272539579e-06	plasmido	31050 31050 BTAD domain-containing putative transcriptional regulator 626093:629032 reverse MW:105199
CRV15_RS33055	445.578223569333	-1.61575155461449	0.326435144453023	-4.9496862763409	7.43332036891429e-07	3.0699613123616e-05	plasmido	33055 33055 DUF4180 domain-containing protein 1105766:1106137 forward MW:13728
CRV15_RS05655	6505.32979711096	-1.60444065541917	0.391760714717859	-4.09546081355979	4.21329491894488e-05	0.000938897914491494	Chromosome	05650 05650 hypothetical protein 1433811:1434311 reverse MW:17419
CRV15_RS05675	1533.21533429765	-1.60387824866941	0.488507337385549	-3.28322243275451	0.00102627653941031	0.0119972050114916	Chromosome	05670 05670 ABC transporter ATP-binding protein 1437688:1438908 reverse MW:43091
CRV15_RS05290	328.977301110135	-1.59358404040538	0.386211396037796	-4.12619631827081	3.68812464158777e-05	0.000849365507607295	Chromosome	05205 05205 TAXI family TRAP transporter solute-binding subunit 1314390:1315400 forward MW:36643
CRV15_RS14730	296.770799145926	-1.58887009106491	0.357498990436163	-4.44440441391575	8.8135681528816e-06	0.000245986599312948	Chromosome	14730 14730 hypothetical protein 02768:03448 reverse MW:22724
CRV15_RS01490	492.593362638714	-1.58278353064458	0.385481922377155	-4.10598639978761	4.02593168744131e-05	0.000906932611043596	Chromosome	01485 01485 ABC transporter ATP-binding protein 381824:382933 reverse MW:38953
CRV15_RS32435	374.939949243469	-1.58250024137797	0.399408215117204	-3.9621123989991	7.42895499948858e-05	0.00147507616095615	plasmido	324 324 ATP-binding protein 9565:958388 forward MW:65969
CRV15_RS29810	934.937787971471	-1.58075167685575	0.492877035521236	-3.20719279441382	0.00134037134340761	0.014619014916215	plasmido	29810 29810 hypothetical protein 342846:343805 reverse MW:34570
CRV15_RS14420	476.339465217855	-1.5774681274488	0.354810723649058	-4.44594264577265	8.75072947262405e-06	0.000245986599312948	Chromosome	14420 14420 SigE family RNA polymerase sigma factor 3438607:3439191 forward MW:21751
CRV15_RS03415	744.415815251862	-1.57192063216884	0.459071711222516	-3.42412872268429	0.000616773986887581	0.00801030366618148	Chromosome	03270 03270 TetR family transcriptional regulator 808314:809198 forward MW:32193
CRV15_RS20135	1187.04259786984	-1.57042687021501	0.476877473995254	-3.29314542173289	0.000990732175743892	0.0116932687194281	Chromosome	201 201 ABC transporter ATP-binding protein 4790907:4791797 reverse MW:32206
CRV15_RS03650	20903.2541847394	-1.56419733382722	0.392078988311669	-3.98949543448582	6.62139936249829e-05	0.00134050879250578	Chromosome	040 040 DUF5955 family protein 867475:867813 reverse MW:11637
CRV15_RS07465	9806.20516965555	-1.56147489453859	0.388166310947872	-4.02269555728728	5.75358472764838e-05	0.00120417085769533	Chromosome	07460 07460 aldehyde dehydrogenase family protein 1866294:1867832 reverse MW:54001
CRV15_RS11630	77.571094477283	-1.54813048250921	0.471608764268006	-3.28265842326338	0.00102833185812785	0.0119972050114916	Chromosome	115 115 lytic polysaccharide monooxygenase 2754640:2755230 forward MW:21091
CRV15_RS20130	2026.20799182016	-1.54808617663997	0.481276541092378	-3.21662504705963	0.00129707994549301	0.0143233694515672	Chromosome	20130 20130 hypothetical protein 4789324:4790910 reverse MW:54946
CRV15_RS06955	661.779002199027	-1.54747306920879	0.375779750686165	-4.11803208231189	3.82121508627554e-05	0.000870512355579447	Chromosome	06690 06690 hypothetical protein 1678702:1678971 reverse MW:9708
CRV15_RS34055	463.64495821757	-1.54226467864954	0.357355979812608	-4.31576569519916	1.5905061561671e-05	0.000415746229428489	plasmido	34055 34055 hypothetical protein 15324:15605 reverse MW:9495
CRV15_RS19765	16012.8446704521	-1.53218387472032	0.440234175090976	-3.48038376258201	0.000500696033282004	0.00664199555927626	Chromosome	19765 rpsT 30S ribosomal protein S20 4703342:4703608 reverse MW:9319
CRV15_RS03665	1928.11843402886	-1.51025556634349	0.425684712316041	-3.5478266488044	0.000388423776781759	0.00537639199720607	Chromosome	03660 03660 hypothetical protein 897263:898033 forward MW:27488
CRV15_RS31965	239.388981635921	-1.50467601156407	0.518104360706521	-2.90419484119414	0.00368198942164024	0.0324927698960987	plasmido	31965 31965 threonine/serine dehydratase 853953:854951 forward MW:33958
CRV15_RS32090	322.654544092693	-1.49949606174663	0.511913319121325	-2.92919915488903	0.003398366065787	0.0307790610782901	plasmido	32090 32090 ATP-binding cassette domain-containing protein 885106:8866 forward MW:44463
CRV15_RS20520	1009.58167537592	-1.49891274874064	0.389064835254975	-3.85260402101959	0.000116868302882018	0.0021107846540936	Chromosome	20520 20520 VTT domain-containing protein 4872438:4873163 reverse MW:24001
CRV15_RS34245	327.617918386628	-1.48693928882998	0.470795374535175	-3.15835577250109	0.00158661796701072	0.0165401188118821	plasmido	34245 34245 acyl-ACP desaturase 1404646:1405530 forward MW:332
CRV15_RS32340	746.259157669123	-1.4850910531643	0.325444373694695	-4.56327155484177	5.03626049371395e-06	0.000155222058500288	plasmido	32340 32340 hypothetical protein 9004:9732 forward MW:28146
CRV15_RS04595	1399.72414474594	-1.48001405231397	0.434270476184486	-3.4080466747761	0.000654297018936941	0.00835058865350369	Chromosome	04590 04590 response regulator transcription factor 1137684:1138337 forward MW:23936
CRV15_RS34260	137.715994188744	-1.47984930937961	0.42429083852936	-3.48781820156413	0.000486979075348877	0.00648781800384148	plasmido	34260 34260 4'-phosphopantetheinyl transferase superfamily protein 1407386:1408105 forward MW:24958
CRV15_RS05645	357.864453493632	-1.47310865482135	0.51663829237299	-2.85133463115009	0.00435361254387699	0.0368955262781367	Chromosome	05290 05290 AraC family transcriptional regulator 1331154:1332110 reverse MW:33870
CRV15_RS32510	95.8882077575135	-1.47152387136488	0.407813738181978	-3.60832344178716	0.000308182134704847	0.00441941741781604	plasmido	32510 32510 NAD(P)H-binding protein 976764:977630 reverse MW:31212
CRV15_RS32515	481.908568998913	-1.46999511793274	0.321438025322421	-4.57318363768025	4.80368767921259e-06	0.000149541935541316	plasmido	32515 32515 AraC family transcriptional regulator 977718:978692 forward MW:34172
CRV15_RS07470	3602.46329752874	-1.46807902882003	0.381842911066109	-3.84471987373325	0.000120690228475345	0.00216091319481145	Chromosome	07465 07465 2OG-Fe(II) oxygenase family protein 1867848:1868783 reverse MW:34556
CRV15_RS01590	369.470821049268	-1.4673404503207	0.395076411315034	-3.71406747731807	0.000203954372910637	0.00325643644376648	Chromosome	01490 01490 aromatic amino acid ammonia-lyase 383107:384732 forward MW:55131
CRV15_RS34480	465.856554340537	-1.46371220459228	0.460061792008444	-3.18155567364615	0.00146486365046243	0.0155786570716778	plasmido	34480 34480 serine hydrolase domain-containing protein 1473974:1475200 forward MW:44157
CRV15_RS31685	137.257190700194	-1.45496449880925	0.434721136211815	-3.34689155325618	0.000817231745291387	0.00992696208251008	plasmido	31685 31685 lytic polysaccharide monooxygenase 789549:790139 forward MW:20891
CRV15_RS34125	569.627105907478	-1.45231297877415	0.309926460904319	-4.6859922013	2.78606872356914e-06	9.58871985695046e-05	plasmido	34125 34125 carboxymuconolactone decarboxylase family protein 13772:1377918 forward MW:19805
CRV15_RS35325	42.2763399025446	-1.44938544915067	0.507563527666363	-2.85557446535716	0.00429590476312599	0.0366289675386284	plasmido	325 325 hypothetical protein 1707203:1707634 reverse MW:14768
CRV15_RS34705	58.8958463102463	-1.43437140597527	0.466956930537416	-3.07174240743031	0.00212813288862466	0.0209266400714758	plasmido	34705 34705 epoxide hydrolase 1546118:1547272 forward MW:42914
CRV15_RS05115	4572.87045530887	-1.43427276136126	0.291949156606397	-4.91274843206666	8.98084781999351e-07	3.56643283620896e-05	Chromosome	050 050 hypothetical protein 1270009:1270239 forward MW:8127
CRV15_RS00910	558.040341312742	-1.42900227280881	0.332917971364767	-4.29235546206997	1.76787630014567e-05	0.00045369231006622	Chromosome	00860 00860 right-handed parallel beta-helix repeat-containing protein 215109:216068 forward MW:32679
CRV15_RS32070	57005.7138186346	-1.41514602168379	0.347439744087734	-4.07306891558853	4.63976880689532e-05	0.00100853921960409	plasmido	32070 32070 hypothetical protein 881253:881468 reverse MW:8200
CRV15_RS04520	22519.1623264962	-1.41412062793669	0.383892141456832	-3.68364046883129	0.000229926484732255	0.00357888083647316	Chromosome	04475 04475 3' terminal RNA ribose 2'-O-methyltransferase Hen1 11101:1111916 reverse MW:57424
CRV15_RS16325	1868.4587622506	-1.41101258735178	0.376416360245867	-3.74854213677146	0.000177865457953552	0.00294074879689709	Chromosome	16325 16325 ATP-binding protein 3881915:3882424 reverse MW:17996
CRV15_RS02355	1519.91873122528	-1.40576044283096	0.327545533985928	-4.29180158777971	1.7722928012272e-05	0.00045369231006622	Chromosome	020 020 tyrosine-protein phosphatase 583091:583903 forward MW:29934
CRV15_RS18345	1724.85221264112	-1.40368147950424	0.327637358707185	-4.28425343508746	1.83353817249408e-05	0.000467439052617317	Chromosome	18345 18345 cysteine synthase 46919:47869 forward MW:33751
CRV15_RS03660	5385.18919445948	-1.3985261192738	0.365256398570863	-3.82888876073302	0.000128723169387999	0.00227840009816759	Chromosome	03655 03655 hypothetical protein 896790:897266 forward MW:16339
CRV15_RS11225	312.21427673495	-1.39683798559526	0.372724906507527	-3.7476378991782	0.000178507701205937	0.0029411042791776	Chromosome	10920 10920 glycoside hydrolase family 19 protein 2653297:2654211 forward MW:32413
CRV15_RS03540	116.76207254596	-1.39278245279938	0.463156507065646	-3.00715294193627	0.00263707050765005	0.025132751147044	Chromosome	0 0 alpha/beta hydrolase 866681:867367 reverse MW:25047
CRV15_RS30390	73.1456545278944	-1.39233863787766	0.429674378466206	-3.24045069396003	0.0011934090920813	0.0133692031201512	plasmido	30390 30390 alpha/beta fold hydrolase 464440:465195 reverse MW:27214
CRV15_RS21995	107.166358407398	-1.38736440230294	0.459529807277669	-3.01909556318429	0.00253530546275525	0.0243507245608818	Chromosome	21995 21995 hypothetical protein 5222329:5223369 reverse MW:38422
CRV15_RS34485	3929.01072085661	-1.37647745381306	0.426344177989077	-3.22855928350058	0.00124415468336565	0.0138127925868283	plasmido	34485 34485 hypothetical protein 1475364:1475873 reverse MW:17028
CRV15_RS32290	559.18665402109	-1.36808135178825	0.324215504705706	-4.21966664743585	2.44663815286522e-05	0.000606276934280003	plasmido	32290 32290 DUF397 domain-containing protein 925383:925592 reverse MW:7378
CRV15_RS34225	613.533141962614	-1.3650707747342	0.345385868339715	-3.95230639080907	7.74015476121037e-05	0.00152223043637137	plasmido	34225 34225 hypothetical protein 1398951:1399493 reverse MW:16838
CRV15_RS32605	3128.49739992491	-1.36207520521625	0.375166345440163	-3.63059006163839	0.000282774010214963	0.0042113392125549	plasmido	32605 32605 hypothetical protein 996501:996842 reverse MW:12473
CRV15_RS20260	1288.89058917473	-1.35699069079451	0.487219278946298	-2.7851744572367	0.00534989304781865	0.0429308127347624	Chromosome	20260 20260 NADP-dependent oxidoreductase 4815718:4816731 forward MW:760
CRV15_RS23525	61.502149773044	-1.35692767321189	0.453170499851785	-2.99429833507628	0.00275076831480495	0.025977148948501	Chromosome	225 225 pyridoxamine 5'-phosphate oxidase family protein 5579505:5579933 forward MW:15948
CRV15_RS12250	6307.6462188896	-1.35660617825177	0.332396296357528	-4.08129149788298	4.47861435830816e-05	0.00098149946461874	Chromosome	11985 11985 hypothetical protein 2892834:2893019 reverse MW:6503
CRV15_RS07995	1984.62934668656	-1.35604700839927	0.329641808955115	-4.11369847986703	3.89369955026985e-05	0.000880345573500793	Chromosome	07915 07915 class I SAM-dependent methyltransferase 1990006:1990782 reverse MW:28591
CRV15_RS20770	432.270440984271	-1.35565261587387	0.332196814983284	-4.0808718046923	4.48670970303966e-05	0.00098149946461874	Chromosome	20770 20770 sugar ABC transporter substrate-binding protein 4931299:4932660 forward MW:48945
CRV15_RS08800	102.929065074476	-1.35146945228753	0.415994713839389	-3.24876592737021	0.00115906812514422	0.0130791020678843	Chromosome	08760 08760 ricin-type beta-trefoil lectin domain protein 2179726:2181270 reverse MW:54780
CRV15_RS04440	376.679112780189	-1.33302565810028	0.477718747732401	-2.79039846024001	0.00526432097964301	0.0425364761243056	Chromosome	044 044 acyl-CoA dehydrogenase 1097546:1098718 reverse MW:40923
CRV15_RS13850	572.301643062383	-1.3307470829844	0.479872043865361	-2.77312900385956	0.00555201064230116	0.0438717788149661	Chromosome	13715 13715 hypothetical protein 3274750:3276177 forward MW:47057
CRV15_RS07520	16389.9964826191	-1.33026670500926	0.405526871066663	-3.28034169846808	0.00103681430749199	0.0120734297648738	Chromosome	07510 lat L-lysine 6-transaminase 1879762:18811 forward MW:49889
CRV15_RS30590	826.552229182892	-1.32326222070836	0.36487717911116	-3.62659628078639	0.000287181768237784	0.00422586948748949	plasmido	30590 30590 hypothetical protein 510784:511566 reverse MW:27005
CRV15_RS20785	478.017981323513	-1.32302142703613	0.316000381482703	-4.18677161346573	2.82950282700892e-05	0.000671600383652116	Chromosome	20785 20785 zinc-dependent alcohol dehydrogenase family protein 4934473:49462 forward MW:34874
CRV15_RS08230	684.844171542654	-1.31880699782572	0.334726668549922	-3.9399519719745	8.14979234370685e-05	0.00158269478273555	Chromosome	08020 08020 glycoside hydrolase family 3 N-terminal domain-containing protein 2008920:2010461 reverse MW:53774
CRV15_RS16805	134.355176449287	-1.31378030066487	0.47009407583909	-2.79471784093396	0.00519450305805248	0.0422309008459779	Chromosome	16805 16805 YafY family protein 3991377:3992339 reverse MW:423
CRV15_RS31610	572.60276160059	-1.30771059379569	0.362363291459946	-3.60883849058491	0.000307571012214945	0.00441941741781604	plasmido	31610 31610 alcohol dehydrogenase 772308:773327 reverse MW:125
CRV15_RS33175	163.464680680962	-1.30768520822671	0.477726949265075	-2.73730676119158	0.00619445005375327	0.0478692291993517	plasmido	33175 33175 hypothetical protein 1131491:1132252 reverse MW:27140
CRV15_RS00605	6746.01479078951	-1.30424549915309	0.307660581849876	-4.23923497547536	2.24282802720881e-05	0.0005602548237322	Chromosome	00175 00175 GNAT family N-acetyltransferase 38141:38722 forward MW:21384
CRV15_RS14350	6359.64095377128	-1.30359819074724	0.369889208854811	-3.52429365209983	0.00042461339222462	0.00578127464798137	Chromosome	14205 14205 cytochrome ubiquinol oxidase subunit I 3386162:3387667 forward MW:55947
CRV15_RS05650	679.663426222863	-1.30299528087895	0.321154864206379	-4.05721795339718	4.96607339724301e-05	0.00106085602399726	Chromosome	05645 05645 glycoside hydrolase family 18 protein 1431375:1433219 reverse MW:63919
CRV15_RS07485	7770.70963237148	-1.30209352615489	0.407084897449075	-3.19857979088449	0.00138106309228924	0.0148673508271304	Chromosome	07480 07480 CmcJ/NvfI family oxidoreductase 1871592:1872524 forward MW:34043
CRV15_RS23870	2916.88996890012	-1.30146554070302	0.358934859057369	-3.62591012787367	0.000287945493806557	0.00422706714249199	Chromosome	23870 23870 response regulator transcription factor 5660043:5660717 reverse MW:24091
CRV15_RS07510	7611.12696615511	-1.3011052930102	0.476252758821214	-2.7319637921481	0.00629580595350803	0.0483902206972484	Chromosome	07505 07505 biotin transporter BioY 1878608:1879156 forward MW:20285
CRV15_RS05680	6543.13458433526	-1.29730558513913	0.444010951618629	-2.92178735774385	0.00348029062142011	0.0310668593655584	Chromosome	05675 05675 spermidine/putrescine ABC transporter substrate-binding protein 1439105:1440364 reverse MW:45343
CRV15_RS33090	250.859353449062	-1.29300657003532	0.36453696306526	-3.54698343663943	0.000389669089063039	0.00537639199720607	plasmido	33090 33090 peptidase inhibitor family I36 protein 1111146:1111631 reverse MW:17176
CRV15_RS18855	3040.33394152995	-1.28427155795171	0.464663831029884	-2.76387244323545	0.00571198637745591	0.0447920957067587	Chromosome	18855 18855 hypothetical protein 4472768:4475578 forward MW:98943
CRV15_RS32540	817.664612706471	-1.27862652976281	0.307451962382443	-4.15878474105268	3.19945227089571e-05	0.000747947427101845	plasmido	32540 32540 carotenoid oxygenase family protein 981766:983223 forward MW:53497
CRV15_RS10815	637.861750711355	-1.27852397640421	0.367543168268045	-3.47856819765944	0.00050410015026027	0.00667286416850935	Chromosome	107 107 DUF4229 domain-containing protein 2611403:2611684 reverse MW:10155
CRV15_RS07490	11286.2031748986	-1.27798996930459	0.408857289063281	-3.12576051226222	0.00177345912827574	0.0180403600979774	Chromosome	07485 07485 2OG-Fe(II) oxygenase family protein 1872621:18777 forward MW:34599
CRV15_RS27770	1245.86947650283	-1.27787259564411	0.317526458822841	-4.02446019894385	5.71061506895706e-05	0.00120330817524452	Chromosome	27770 27770 glycosyl hydrolase family 18 protein 6603149:6605494 reverse MW:83289
CRV15_RS31755	110.351938549582	-1.27493602068191	0.400783671594794	-3.18110769235856	0.00146713080275608	0.0155786570716778	plasmido	31755 31755 MBL fold metallo-hydrolase 804731:805513 forward MW:27989
CRV15_RS35435	2525.78525289177	-1.26826128396455	0.315462249551351	-4.02032663422728	5.81175051642522e-05	0.00121224897135536	plasmido	4 4 NAD(P)H-binding protein 1726623:1727273 reverse MW:22332
CRV15_RS07545	18183.0983510953	-1.26467442143417	0.377460785424734	-3.35047896435416	0.000806719364120076	0.00985725140182223	Chromosome	07540 speB agmatinase 1899349:1900290 forward MW:33369
CRV15_RS17035	373.358896900909	-1.26400325311426	0.404628100123967	-3.12386424157642	0.00178492790418567	0.0181272596170987	Chromosome	170 170 hypothetical protein 4043777:4044523 forward MW:27658
CRV15_RS29880	173.09691270937	-1.25390665996795	0.389173921462728	-3.22196989781609	0.00127312510082025	0.014083946427824	plasmido	29880 29880 helix-turn-helix transcriptional regulator 7636:8478 reverse MW:31009
CRV15_RS31390	363.710744608178	-1.25332716355223	0.323147042065591	-3.87850421139807	0.000105100707572855	0.00196706611303274	plasmido	31390 31390 hypothetical protein 725651:726004 forward MW:13770
CRV15_RS01385	238.26161300905	-1.25292881395305	0.414714046828905	-3.02118730612943	0.00251785552768532	0.0242206754565381	Chromosome	01150 01150 radical SAM protein 295178:296656 reverse MW:54376
CRV15_RS08520	3023.31119906693	-1.25246430098088	0.346843308717779	-3.61103780727679	0.000304974195513832	0.00439375614234463	Chromosome	08465 sigE RNA polymerase sigma factor SigE 2114965:2115732 reverse MW:28155
CRV15_RS23550	187.032012848389	-1.24580440260577	0.415754987874045	-2.99648696694216	0.00273109912227927	0.0258307771946871	Chromosome	250 250 tripartite tricarboxylate transporter permease 5582596:5584089 forward MW:51493
CRV15_RS28155	330.547085024347	-1.24501022744643	0.453602121802326	-2.7447187030333	0.0060562785218388	0.0469570030573108	plasmido	28155 28155 CPCC family cysteine-rich protein 7153:7572 forward MW:15832
CRV15_RS32745	1184.29964530625	-1.24455388003946	0.300014089007768	-4.14831811451108	3.34926789023035e-05	0.000777105414980413	plasmido	32745 32745 hypothetical protein 1027123:1027983 reverse MW:30922
CRV15_RS08655	1733.43872553217	-1.24280064761168	0.319558216531291	-3.88912124088659	0.000100607851053372	0.00188868374932012	Chromosome	08520 08520 ferredoxin family protein 2124542:2124859 reverse MW:11704
CRV15_RS34135	532.369547678196	-1.24128825545525	0.312560603786499	-3.97135224470944	7.14658195237347e-05	0.00142357154967697	plasmido	341 341 2-isopropylmalate synthase 1378774:1380015 reverse MW:42744
CRV15_RS27560	404.314704716635	-1.23740449832251	0.330745004221732	-3.74126436538086	0.000183096796477916	0.00300871261055886	Chromosome	27560 27560 N-acetyltransferase 6562316:6563050 forward MW:26232
CRV15_RS15460	1734.22702421241	-1.23700719304847	0.409942802987698	-3.01751167244079	0.00254859225829349	0.024440447430539	Chromosome	15460 15460 cytochrome P450 3687106:3688251 reverse MW:41852
CRV15_RS24595	1232.34512440445	-1.23399520755322	0.301880356866383	-4.08769626603895	4.35678047321923e-05	0.000962089278405126	Chromosome	24595 mltG endolytic transglycosylase MltG 5815455:5817323 forward MW:66500
CRV15_RS03225	631.090892917917	-1.23249590583885	0.355928742277087	-3.46276026474805	0.000534664543855963	0.00703237122969786	Chromosome	02780 02780 hypothetical protein 690302:690871 reverse MW:19666
CRV15_RS31660	414.259842034518	-1.22929860978582	0.329598105630833	-3.72968954852761	0.000191715838693534	0.00310910895472891	plasmido	31660 31660 hypothetical protein 785218:785757 forward MW:19465
CRV15_RS32060	824.136085424521	-1.22540841278799	0.448285480405911	-2.73354473064445	0.00626566121706123	0.0482183493660799	plasmido	32060 32060 lysophospholipid acyltransferase family protein 879479:880141 forward MW:22623
CRV15_RS01595	1290.29205396506	-1.22178453802637	0.375474165139982	-3.25397764070097	0.0011380123647484	0.0129120633692607	Chromosome	01590 01590 DJ-1/PfpI family protein 406178:406951 forward MW:26722
CRV15_RS35615	329.563018509654	-1.22169953779609	0.328425315798621	-3.71987017756327	0.000199325207276821	0.00319901466082877	plasmido	615 615 adenosylcobinamide amidohydrolase 1756975:1757739 reverse MW:25392
CRV15_RS09155	166.811428283761	-1.21798783394586	0.388615109199218	-3.1341751906035	0.00172337930961335	0.0176468344182722	Chromosome	08800 08800 PadR family transcriptional regulator 2191633:2192208 forward MW:21337
CRV15_RS00175	597.726309617492	-1.21491698106065	0.366004595367095	-3.31940362618156	0.000902099366547729	0.0107678334793125	Chromosome	00070 tgmA putative ATP-grasp-modified RiPP 14456:14647 reverse MW:6811
CRV15_RS14650	300.043866292818	-1.20424260525004	0.435470015046677	-2.76538582138878	0.00568555050797651	0.0446412996158612	Chromosome	14650 14650 ATP-grasp domain-containing protein 3494367:3495623 forward MW:44396
CRV15_RS08760	2413.15353247195	-1.20357309659291	0.419736403115586	-2.86744987487175	0.00413794346583865	0.0355892281312059	Chromosome	087 087 DUF4245 domain-containing protein 2174429:2174992 reverse MW:20177
CRV15_RS22580	5780.45130213275	-1.20284132064857	0.302203683622422	-3.98023381525495	6.88475178577543e-05	0.00138029246967245	Chromosome	22580 22580 RNA polymerase-binding protein RbpA 5365119:5365454 forward MW:12020
CRV15_RS32350	1802.21374972508	-1.20129006530759	0.365927132804542	-3.28286688144892	0.00102757176793555	0.0119972050114916	plasmido	320 320 methyltransferase domain-containing protein 936465:937340 forward MW:32710
CRV15_RS31810	423.936942432013	-1.19995175840344	0.402737590006629	-2.97948785556295	0.00288730674952433	0.0269380501706374	plasmido	31810 31810 AraC family transcriptional regulator 821143:821592 reverse MW:16434
CRV15_RS24890	87.5446396226986	-1.19648083414791	0.424246780451855	-2.82024729303441	0.0047986653140604	0.0399029954638982	Chromosome	24890 24890 SCO1431 family membrane protein 5881560:5881724 forward MW:5537
CRV15_RS32470	300.665507494704	-1.19627535437186	0.347240331346167	-3.44509334423852	0.00057086221803041	0.00746095240653669	plasmido	32470 32470 excinuclease ABC subunit UvrA 9662:968655 forward MW:85525
CRV15_RS29800	473.786231621328	-1.19232257710277	0.323311937743591	-3.68783963074189	0.000226166111278252	0.00353812893779992	plasmido	29800 29800 RNA ligase family protein 341326:342093 forward MW:27928
CRV15_RS29380	112.403529683534	-1.19165272707002	0.42282814323638	-2.81829094428049	0.00482800396255124	0.0400686798310614	plasmido	29380 29380 aminoglycoside phosphotransferase family protein 251804:252541 reverse MW:26180
CRV15_RS01985	1050.2701088152	-1.19006113148067	0.317490486505343	-3.74833635042049	0.000178011428383601	0.00294074879689709	Chromosome	01880 01880 hypothetical protein 4736:475011 forward MW:48021
CRV15_RS10680	23137.5834268553	-1.18996317710742	0.297855560367392	-3.99510143654747	6.46665598821383e-05	0.00131347324088474	Chromosome	10595 10595 polyprenyl synthetase family protein 2579469:2580479 reverse MW:951
CRV15_RS28230	579.762720982033	-1.18662006182108	0.397758789693836	-2.98326546783404	0.0028519051376192	0.0267104876483772	plasmido	28230 28230 helix-turn-helix domain-containing protein 24036:24554 forward MW:18954
CRV15_RS03655	1749.91987689713	-1.18565846201097	0.419444757919898	-2.82673329353516	0.00470254761097915	0.0392618361860051	Chromosome	03650 03650 DUF1906 domain-containing protein 894532:896784 forward MW:81717
CRV15_RS10505	1374.83083701749	-1.18532032641587	0.378686022222947	-3.13008734639279	0.00174754332749595	0.0178059718977589	Chromosome	09430 09430 PspC domain-containing protein 2333849:2334052 forward MW:7182
CRV15_RS08345	4815.4736746854	-1.18488447704392	0.336447240832168	-3.52175418087315	0.000428701466882926	0.005811390781925	Chromosome	082 082 hypothetical protein 2053990:2054337 reverse MW:12099
CRV15_RS10530	1062.30757326327	-1.18122512660639	0.408195607956263	-2.89377225913943	0.00380644133837436	0.0334007140102396	Chromosome	10505 10505 NADH-quinone oxidoreductase subunit A 2558209:2558682 reverse MW:16719
CRV15_RS05995	305.605779152419	-1.1740270852141	0.372646224781835	-3.15051383091679	0.00162983539570468	0.0168843315658704	Chromosome	05680 05680 gamma-aminobutyraldehyde dehydrogenase 1440626:1442137 reverse MW:53049
CRV15_RS30920	105.5593756037	-1.17015287672587	0.414486694399825	-2.82313737096012	0.00475561902585108	0.0395981987434777	plasmido	30920 30920 EF-hand domain-containing protein 599241:599801 forward MW:20443
CRV15_RS33025	1776.01522713551	-1.1684287787505	0.3289022060346	-3.55251122465133	0.000381572738777783	0.00531200700388397	plasmido	33025 33025 cell envelope integrity protein TolA 1096079:1099408 reverse MW:114236
CRV15_RS34475	670.226565988894	-1.16568514837277	0.305263764220092	-3.81861617722936	0.000134202379194238	0.00234854163589916	plasmido	34475 34475 DinB family protein 1472991:14757 reverse MW:20665
CRV15_RS08020	1714.846645816	-1.16217492181293	0.300384387060597	-3.86895914659666	0.000109300952248836	0.00199796391165046	Chromosome	07995 07995 hypothetical protein 20047:2003957 reverse MW:13611
CRV15_RS05205	419.808673123904	-1.156375839327	0.314284155139796	-3.67939592377043	0.000233787074180174	0.00362077731136544	Chromosome	05190 05190 antitoxin 1311242:1311493 forward MW:8707
CRV15_RS21260	2838.84715281016	-1.15493031723229	0.299064208354706	-3.86181390138963	0.000112548285827885	0.00204468220147726	Chromosome	21260 21260 RDD family protein 5048829:5049299 forward MW:16747
CRV15_RS32430	731.651635457745	-1.15487288260915	0.315371361678968	-3.66194595622399	0.000250306671544293	0.00381933455718448	plasmido	32430 32430 N-acetyltransferase 955713:956303 forward MW:20426
CRV15_RS05190	2618.64489958758	-1.15230204705534	0.298584705402972	-3.85921323565512	0.000113752651243428	0.00206051951594456	Chromosome	05115 nrdR transcriptional regulator NrdR 1290952:1291470 reverse MW:18657
CRV15_RS06670	138.723448384082	-1.15002705429917	0.36967317952556	-3.11092910709704	0.00186499707561064	0.0187559364990388	Chromosome	06650 06650 ATP-binding protein 1671038:1671589 reverse MW:20089
CRV15_RS20475	294.163301446398	-1.14738040982346	0.392620046484896	-2.92236838158389	0.003473804070112	0.0310537030510012	Chromosome	20475 20475 RNA-directed DNA polymerase 4863419:4864822 reverse MW:584
CRV15_RS17800	1126.71769703946	-1.14090544265937	0.326550176426635	-3.49381358523227	0.000476173387342052	0.00637126162977108	Chromosome	17800 17800 LCP family protein 4214599:4215894 reverse MW:47036
CRV15_RS15430	1602.43976003791	-1.13926314055646	0.369807180027609	-3.08069502726096	0.00206518056962075	0.0204373700140584	Chromosome	15430 15430 SigE family RNA polymerase sigma factor 3680445:3681233 forward MW:28626
CRV15_RS33745	1020.36963272608	-1.13791466247082	0.34725985028587	-3.2768391207163	0.00104976165019975	0.0121784146497892	plasmido	33745 33745 class I SAM-dependent methyltransferase 1290285:1291016 forward MW:26807
CRV15_RS03535	179.173876791054	-1.13416771380107	0.396402804538032	-2.86114957012685	0.00422107859911999	0.0360683888573081	Chromosome	03415 03415 CocE/NonD family hydrolase 842688:844271 forward MW:55453
CRV15_RS29900	220.281187824812	-1.13219242261764	0.401763519679793	-2.81805680993635	0.00483152604258319	0.0400686798310614	plasmido	29900 29900 hypothetical protein 364450:364776 forward MW:11667
CRV15_RS07500	797.763785946269	-1.1295530679589	0.357680784294424	-3.15799203523641	0.00158859898193218	0.0165401188118821	Chromosome	07495 07495 BTAD domain-containing putative transcriptional regulator 1876134:1876922 forward MW:29346
CRV15_RS28020	1267.54431390879	-1.12803184462056	0.364395839568433	-3.09562218371243	0.00196400437189081	0.0195926039997803	Chromosome	28020 28020 DUF418 domain-containing protein 6667028:6668293 forward MW:44917
CRV15_RS32680	769.037771441308	-1.12802935415048	0.392654615601214	-2.87282845872904	0.004068149444769	0.0350517187904645	plasmido	32680 32680 RICIN domain-containing protein 1013633:1014166 forward MW:18014
CRV15_RS34120	599.643107409492	-1.12607775841889	0.346060181788084	-3.25399400936703	0.00113794679457276	0.0129120633692607	plasmido	34120 34120 AarF/UbiB family protein 1375864:1377243 forward MW:50175
CRV15_RS10595	2666.54565717755	-1.12584375818706	0.295574509491705	-3.80900152764579	0.000139529095922286	0.00241447695318034	Chromosome	10545 10545 DUF6401 family natural product biosynthesis protein 2568670:2569107 reverse MW:155
CRV15_RS35290	812.261588950506	-1.12033755410675	0.301129158865442	-3.72045523033314	0.000198863993856997	0.00319901466082877	plasmido	290 290 DEAD/DEAH box helicase 1701784:1703202 reverse MW:50343
CRV15_RS01005	673.619917321433	-1.11999894888301	0.334440829427773	-3.3488702644331	0.000811417808014384	0.00989514433198643	Chromosome	00955 00955 3-hydroxybutyrate dehydrogenase 249165:249962 reverse MW:26881
CRV15_RS08235	6051.61320842836	-1.11895144944792	0.377080477683061	-2.9674075314724	0.00300322602335734	0.027851774273501	Chromosome	08230 08230 WhiB family transcriptional regulator 2053431:2053799 reverse MW:13095
CRV15_RS34310	1024.21618113377	-1.11246252262941	0.304431177409052	-3.65423322307965	0.000257951714898495	0.0039071170508464	plasmido	34310 34310 ABC transporter ATP-binding protein 1427434:1429188 reverse MW:62251
CRV15_RS34220	558.665125704469	-1.10228646931844	0.310039665726245	-3.55530788854521	0.00037753672147894	0.00527359791545675	plasmido	34220 34220 LysR family transcriptional regulator 13979:1398849 reverse MW:32279
CRV15_RS07455	1097.64543802132	-1.09405527973363	0.332488585191472	-3.29050478260355	0.00100007801752228	0.0117561353293178	Chromosome	07260 rpmE 50S ribosomal protein L31 1820117:1820341 reverse MW:7955
CRV15_RS16320	265.314181973471	-1.08888009632727	0.37089454752175	-2.93582125594181	0.00332665948979014	0.0303068463812499	Chromosome	16320 16320 DUF397 domain-containing protein 3881527:3881769 forward MW:8583
CRV15_RS02780	871.536901732892	-1.08806729806095	0.352722076502596	-3.08477231946932	0.0020370802919007	0.0202238980902641	Chromosome	02570 02570 acyl-ACP desaturase 638360:639334 forward MW:36572
CRV15_RS07495	12992.6855897828	-1.08724571797241	0.343941304134176	-3.16113739438594	0.00157154350949439	0.016445459529253	Chromosome	07490 cmcH 3'-hydroxymethylcephem-O-carbamoyltransferase 1873653:1875218 forward MW:57370
CRV15_RS28545	485.129376649748	-1.08427135440535	0.335081577683369	-3.23584293085166	0.00121284101921044	0.0135379281333489	plasmido	28545 28545 aminoglycoside phosphotransferase family protein 104071:104988 forward MW:33017
CRV15_RS07460	13426.0161852959	-1.08038746773259	0.338509943082404	-3.19159743992983	0.00141488377991901	0.0151385233447293	Chromosome	07455 07455 MFS transporter 1864395:1865864 reverse MW:49765
CRV15_RS17230	177.034950903769	-1.07891287943278	0.361611764665215	-2.9836221739955	0.00284858285348469	0.0267104876483772	Chromosome	17230 17230 hypothetical protein 4093980:4094432 reverse MW:15621
CRV15_RS31100	416.130769911416	-1.07793017843176	0.339677869646162	-3.1733894809062	0.00150670252863126	0.0159283654690625	plasmido	31100 31100 FG-GAP repeat protein 639305:640774 reverse MW:48804
CRV15_RS00040	267.935381116166	-1.07494301036427	0.329256910776626	-3.26475458883696	0.00109558955504422	0.0125921656651187	Chromosome
CRV15_RS14205	3584.16112296408	-1.07277069546667	0.303396902525654	-3.53586568134448	0.000406441290173153	0.00558293523863123	Chromosome	14180 thiC phosphomethylpyrimidine synthase ThiC 3378430:3380208 forward MW:65821
CRV15_RS32065	2328.44339433803	-1.07072673943575	0.345148827196141	-3.10221752202935	0.00192076763712148	0.0192231914571366	plasmido	32065 32065 choice-of-anchor C family protein 880295:880882 reverse MW:19555
CRV15_RS16760	7936.96887937863	-1.06879695695324	0.293841133484106	-3.63732927476967	0.000275479669807573	0.0041222138996568	Chromosome	16760 16760 uroporphyrinogen-III synthase 3979802:3981460 forward MW:57851
CRV15_RS18600	680.240493456825	-1.06100908897323	0.307374787013273	-3.45184164024298	0.000556774397948167	0.00729221436636129	Chromosome	18600 18600 LLM class flavin-dependent oxidoreductase 4407296:4408396 forward MW:38620
CRV15_RS08735	1918.21086261984	-1.059024487249	0.372373109208802	-2.84398755189159	0.00445527884823106	0.0376027962735578	Chromosome	08655 08655 PAS domain-containing SpoIIE family protein phosphatase/ATP-binding protein 2157804:2160455 reverse MW:94065
CRV15_RS04475	352.002500139781	-1.05856003340482	0.330496772275715	-3.20293607140502	0.00136034175054837	0.0147215540842504	Chromosome	04440 04440 AMP-binding protein 1098873:1100480 forward MW:57347
CRV15_RS06650	7108.74223481276	-1.05616583255201	0.384478433008439	-2.74700930371516	0.00601414284202828	0.0467473210870328	Chromosome	06340 06340 DUF397 domain-containing protein 1593607:1593825 reverse MW:7693
CRV15_RS27825	1911.22614991298	-1.05612392913676	0.297477400184972	-3.55026609913917	0.000384841944569791	0.00534550638253331	Chromosome	27825 27825 SAM-dependent methyltransferase 6621404:6622195 reverse MW:28328
CRV15_RS20765	1256.24743117834	-1.05257804301656	0.31300390234685	-3.3628272207615	0.000771486332714766	0.00948285283961899	Chromosome	20765 20765 DeoR/GlpR family DNA-binding transcription regulator 4930274:49310 forward MW:27336
CRV15_RS34115	1483.21066365213	-1.04866147337796	0.362303292221996	-2.894429876545	0.00379847741633884	0.0333781100627222	plasmido	34115 34115 hypothetical protein 1374437:1375636 reverse MW:419
CRV15_RS07540	5645.30328689698	-1.04768480028901	0.352489333472261	-2.97224540092774	0.0029563028637758	0.0274577155038847	Chromosome	07530 07530 thiamine pyrophosphate-binding protein 1895911:1897632 forward MW:60907
CRV15_RS14130	601.220842543376	-1.04622980072047	0.315729186626241	-3.31369364961179	0.000920723253416519	0.0109479473222943	Chromosome	13885 13885 aspartate aminotransferase family protein 3315212:3316570 forward MW:48047
CRV15_RS03270	514.934361334046	-1.04457401716247	0.380380967485317	-2.74612587498293	0.00603036215550303	0.0468146535756156	Chromosome	03225 03225 M55 family metallopeptidase 797195:798028 reverse MW:29460
CRV15_RS28800	166.770901313945	-1.04290017436257	0.355188388018876	-2.93618882131682	0.00332272001626686	0.0303068463812499	plasmido	28800 28800 hypothetical protein 155577:157010 reverse MW:51227
CRV15_RS17795	2877.80403913632	-1.03999743338519	0.312923586080208	-3.32348688193361	0.000888996038381654	0.0106731210421983	Chromosome	17795 17795 LCP family protein 4212521:4214380 reverse MW:65862
CRV15_RS01460	2134.28964037829	-1.03962560715211	0.330177201980295	-3.14868985779993	0.0016400415043397	0.0169616980290224	Chromosome	01415 01415 lytic polysaccharide monooxygenase 367459:367974 reverse MW:17913
CRV15_RS10845	242.187397885379	-1.03841959214755	0.355138541385516	-2.92398450502252	0.00345581948819684	0.0309823469310846	Chromosome	10815 10815 FAD-dependent monooxygenase 2626364:2627824 forward MW:52028
CRV15_RS21265	8238.04051253442	-1.03647155994806	0.330573115475911	-3.13537765603202	0.0017163300202026	0.0176037491310515	Chromosome	21265 21265 DUF4191 domain-containing protein 5049419:5050126 reverse MW:25084
CRV15_RS20545	145.857446360518	-1.03352986026869	0.368143561241595	-2.80740985061105	0.00499416561151276	0.0410874581186209	Chromosome	20545 20545 TMEM165/GDT1 family protein 4878187:4878771 forward MW:20145
CRV15_RS27090	1337.32140218701	-1.03327866913312	0.342968248686528	-3.01275314286465	0.0025888941557112	0.0247503075534427	Chromosome	27090 27090 PAS and helix-turn-helix domain-containing protein 6438317:6439048 forward MW:25837
CRV15_RS33180	1377.16074703318	-1.0325756446998	0.371936023534493	-2.77621843371683	0.00549952466529889	0.0437912021870522	plasmido	33180 33180 hypothetical protein 1132630:1134444 forward MW:65807
CRV15_RS34555	484.200228440088	-1.03253583113663	0.332478429683945	-3.10557238891608	0.0018991112999485	0.0190680624038589	plasmido	34555 34555 methyltransferase 1493911:1495629 reverse MW:61100
CRV15_RS34845	189.138046070535	-1.02978872539909	0.345218066786664	-2.98300936270371	0.00285429262683224	0.0267104876483772	plasmido	34845 34845 ACT domain-containing protein 1586413:1586811 reverse MW:13874
CRV15_RS31005	1158.73693845321	-1.02772697465348	0.353581568451087	-2.90661919724939	0.00365357670767202	0.0323341538628974	plasmido	31005 31005 hypothetical protein 6179:617793 reverse MW:15420
CRV15_RS14140	282.789201491233	-1.02074992666164	0.36668030395116	-2.78375990109792	0.00537327937521971	0.0430626982270196	Chromosome	14130 14130 MarR family transcriptional regulator 3370119:3370589 reverse MW:17068
CRV15_RS07530	27793.7015712725	-1.018886139958	0.339709968169587	-2.99928243332961	0.00270616320694767	0.0256733247581023	Chromosome	07520 07520 2-oxoglutarate and iron-dependent oxygenase domain-containing protein 1892665:1893654 forward MW:36958
CRV15_RS16775	305.501223293094	-1.0176993018554	0.352867965341026	-2.88407960431278	0.00392559507052565	0.0341559851993067	Chromosome	16775 16775 TetR/AcrR family transcriptional regulator 3985121:3985864 forward MW:26433
CRV15_RS24930	2908.8214165168	-1.01364719706672	0.365441613792517	-2.77375963439739	0.00554126035763108	0.0438717788149661	Chromosome	24930 24930 RNA polymerase-binding protein RbpA 5889174:5889548 reverse MW:14008
CRV15_RS02350	1432.92997026547	-1.01361281181734	0.312679299951371	-3.24170103993126	0.00118818595367847	0.013334804317098	Chromosome	01985 01985 ferredoxin reductase 502958:504019 forward MW:38125
CRV15_RS21090	1547.10801483413	-1.01219363346949	0.300276254739159	-3.37087471118472	0.000749299269149647	0.00926145690056267	Chromosome	21090 21090 phosphatase PAP2 family protein 50037:5004262 reverse MW:33736
