# Supplementary material for: Beyond Clavulanic Acid biosynthesis: Exploring the broad regulatory impact of BldD in Streptomyces clavuligerus ATCC 27064
Source: PLoS One. 2026 Apr 22;21(4):e0347564. doi: 10.1371/journal.pone.0347564 (PMC13102240; doi:10.1371/journal.pone.0347564)
Supplement: S4 File — (XLSX) [file pone.0347564.s004.xlsx]

## Sheet: Up-regulated_24h
Gene_id	baseMean	log2FoldChange	lfcSE	stat	pvalue	padj
CRV15_RS12935	14.1431763351307	3.89192313091415	0.975131457324976	3.99117790906946	6.57459351360487e-05	0.00394818633086567
CRV15_RS33540	932.075072129826	3.13575546045186	0.3882184734699	8.07729583918161	6.62187632754756e-16	2.28653389590217e-12
CRV15_RS06090	294.439112296291	3.06074092989352	0.562565270238052	5.44068589338683	5.30758239723299e-08	1.40977553981889e-05
CRV15_RS14440	115.962949805422	2.67746568816694	0.514872930486366	5.20024559387443	1.99025366927713e-07	4.0425564235376e-05
CRV15_RS36145	11.4849366994972	2.66721083411777	0.874512949569983	3.04993863776323	0.0022888812568479	0.0479000423023988
CRV15_RS22520	28.5961745939124	2.61533026694227	0.617182717051491	4.237529980484	2.25992250243937e-05	0.00171505767053256
CRV15_RS30010	21.0989431258928	2.52090203942007	0.747433351089472	3.37274492199948	0.000744228635056092	0.0218708210795633
CRV15_RS20115	14.9401245622117	2.51539001933056	0.795785063209238	3.16089122003184	0.00157287226525531	0.0376165733801074
CRV15_RS18990	1357.05046041214	2.50299951461257	0.597002426092615	4.19261196473642	2.75760903356462e-05	0.00200463663008393
CRV15_RS01775	24.9636067381247	2.48345874225122	0.723005425882355	3.43491024181514	0.000592750124915515	0.0183424449922036
CRV15_RS09035	352.090874744858	2.46040875207414	0.362338013195398	6.79036883372024	1.11847226733445e-11	8.58241053134632e-09
CRV15_RS35655	469.529413828749	2.39967761104959	0.722548177603797	3.32113163582765	0.000896532419176976	0.0249655358340169
CRV15_RS35675	129.047405162052	2.32492862677884	0.63041711964449	3.68792114670034	0.000226093687703875	0.00934971860648478
CRV15_RS20110	56.3648530596558	2.31644095943947	0.502235353403648	4.61226184843611	3.98310781968754e-06	0.00042318988619634
CRV15_RS10430	100.596180885438	2.27542821805223	0.387590645365832	5.87069952605419	4.33960157245837e-09	1.99795256395983e-06
CRV15_RS07310	21.292548733415	2.20803121992634	0.655795902056931	3.36694879153828	0.000760048003440088	0.0220541660157867
CRV15_RS08950	3238.99968483221	2.17661693762061	0.463533423353286	4.69570656172874	2.65686723929029e-06	0.0003267693053396
CRV15_RS15655	96.3423165749218	2.17456285654275	0.449354969052936	4.83929856417494	1.30298179610409e-06	0.000179967845677898
CRV15_RS33040	171.49602391994	2.15341651002497	0.520949593349285	4.1336369919789	3.5706729917133e-05	0.00246590676807721
CRV15_RS17435	179.769913086756	2.08722004219357	0.353329616574953	5.90728867403281	3.47784025539224e-09	1.71556891455277e-06
CRV15_RS35275	36.4033895161904	2.0852350822153	0.546796780372051	3.81354674545902	0.000136986600756913	0.006709428828562
CRV15_RS02710	184.886538300751	2.07094154178669	0.326556658321998	6.34175261477797	2.27165888349081e-10	1.42618874994432e-07
CRV15_RS06080	84.311073064101	1.98422240542201	0.508439588497876	3.90257259723648	9.51756785514831e-05	0.00497941845512532
CRV15_RS33865	689.372053233824	1.95865534269078	0.34240430166768	5.72030004632287	1.06336101840404e-08	4.0797617739435e-06
CRV15_RS35680	45.784475884854	1.95261423404604	0.581037030279532	3.36056762700073	0.000777824859531558	0.0222479583175106
CRV15_RS11420	54892.9244598279	1.92391816269374	0.31977543311317	6.0164664432269	1.78265430889995e-09	9.47000819789464e-07
CRV15_RS33900	370.309063750072	1.90075574105192	0.404712222432573	4.69656124944088	2.64577923431884e-06	0.0003267693053396
CRV15_RS13730	137.710800567118	1.88790588332789	0.397690417090334	4.74717469216528	2.06277781554627e-06	0.000273952761426202
CRV15_RS31175	132.418521000256	1.88706011337493	0.358371862194776	5.26564809474162	1.39695652610578e-07	3.01480680290203e-05
CRV15_RS33860	117.45375121619	1.88042758797861	0.474652867499807	3.9616901460716	7.44210803520079e-05	0.00416891437923934
CRV15_RS03930	149.497067703241	1.86448301326571	0.338585902371762	5.50667644519509	3.65671442015376e-08	1.20253665645628e-05
CRV15_RS16115	38.2507828555672	1.85882876120557	0.507816456313016	3.66043427324418	0.000251788137585171	0.00993627930378967
CRV15_RS23235	43.4658271762547	1.85789664461773	0.516756064431578	3.59530690106439	0.00032400938405024	0.0116542125325571
CRV15_RS33895	285.456331434743	1.84909705676159	0.367579483732787	5.0304686158866	4.89282476314137e-07	8.44746195356357e-05
CRV15_RS02925	26.595723168965	1.83485437776039	0.571841293730305	3.20867764863751	0.00133346902615681	0.0337323703100328
CRV15_RS37510	248.575186238039	1.83252051022289	0.54995053248624	3.33215517028114	0.000861761923121627	0.0241923895978779
CRV15_RS28845	276.342799253742	1.82000120396075	0.454228230272154	4.00679896727309	6.15472056637632e-05	0.00382923425508062
CRV15_RS33905	1932.46138685428	1.81783724765904	0.312282601287102	5.8211288114248	5.84514977675494e-09	2.52291277239185e-06
CRV15_RS33045	429.703259341162	1.81751844423999	0.363189792311698	5.00432138434152	5.60591633512102e-07	9.21772814532042e-05
CRV15_RS33035	366.435906085321	1.80442616316239	0.358514427966851	5.03306428529352	4.82701167264565e-07	8.44746195356357e-05
CRV15_RS22250	877.642987610628	1.79536673763557	0.289068320565038	6.21087338151129	5.26909183135056e-10	3.03236234894225e-07
CRV15_RS28840	74.8787788832056	1.74938390842455	0.55840198162137	3.13283972120776	0.00173123951652649	0.0399864217429163
CRV15_RS36185	79.011311737631	1.74680672265356	0.476991800890877	3.6621315489932	0.000250125353091694	0.00992738901408758
CRV15_RS28650	37.5063740731722	1.71668587526772	0.552106393862535	3.10933887806984	0.00187506521742069	0.0423809572984198
CRV15_RS33915	3409.52704281174	1.70339116826658	0.508682403010428	3.34863395742757	0.000812110112197762	0.023079968867645
CRV15_RS00260	145.147381988528	1.67263390757028	0.369148034501159	4.53106545679041	5.86869496910294e-06	0.000578988677951785
CRV15_RS33875	87.5319029343727	1.65673581026168	0.484746828112824	3.41773419479927	0.000631447422312493	0.0191262100810968
CRV15_RS02515	1467.09432107336	1.6433008210979	0.390844800349425	4.20448428539601	2.61678117526954e-05	0.00192249902089483
CRV15_RS22400	259.705554185434	1.62121833606614	0.363906713429392	4.45503827282564	8.3878230095365e-06	0.000772350742718121
CRV15_RS20535	696.175054100176	1.61867203647925	0.332772159053364	4.86420510983817	1.14917697427332e-06	0.000165337837173573
CRV15_RS33850	92.4974305225456	1.59301328412686	0.366467570891586	4.34694202341339	1.38048690058351e-05	0.00116073527290732
CRV15_RS28645	36.6749687538613	1.59127714427102	0.523741847326407	3.0382852781273	0.00237928597102948	0.0490488027341181
CRV15_RS33845	420.379418987387	1.57745668258284	0.309819113091766	5.09154088926597	3.55165257546959e-07	6.8132535239425e-05
CRV15_RS22245	15107.1228040848	1.56340225461617	0.420572167236729	3.71732220153354	0.000201345591930934	0.00874523684198131
CRV15_RS33870	147.020755918906	1.54161627702742	0.332752500984689	4.63292168342967	3.60540957871778e-06	0.000408179648370902
CRV15_RS36300	1369.54120761479	1.51443206426464	0.416159299316211	3.63906818074953	0.000273626353477802	0.0104981310950983
CRV15_RS33855	500.732357036497	1.50297523106899	0.27601782102387	5.44521083998779	5.17440578916246e-08	1.40977553981889e-05
CRV15_RS11105	551.500468151797	1.49828885623295	0.323972100710126	4.62474655363471	3.75056717603993e-06	0.000415118793226531
CRV15_RS03785	195.335568472338	1.4928766159314	0.322941477114144	4.62274660186725	3.78692209285715e-06	0.000415118793226531
CRV15_RS28040	97.3840110239153	1.49114594035924	0.451926036737691	3.29953536451084	0.000968450245860463	0.0263311708579227
CRV15_RS33885	256.188599093276	1.4749159110399	0.313224172143016	4.70881892974231	2.49156279643227e-06	0.000324655333437005
CRV15_RS31025	75.1442648725237	1.45511850448646	0.423092678133614	3.43924293586316	0.00058334350040587	0.018146712674788
CRV15_RS07870	126.467102153415	1.45376037716609	0.390252689375605	3.7251770884451	0.000195178154839614	0.00859788102228296
CRV15_RS23175	248.460689671717	1.44974219192983	0.415997204210407	3.48498061346722	0.000492172699165635	0.0158829189740088
CRV15_RS26775	54.5183355312645	1.43093447011897	0.454417922037269	3.14893933695161	0.00163864207108381	0.0384913678330094
CRV15_RS22900	305.090641027128	1.41621281109029	0.340923227970603	4.15405198267222	3.26638919218117e-05	0.0023018044654289
CRV15_RS36385	77.5122922845445	1.40868380711583	0.438814503751163	3.21020338907177	0.00132641082356077	0.0336771806893775
CRV15_RS37415	750.606630424099	1.40294979766545	0.266083371987641	5.27259477804052	1.34508333656154e-07	2.9964985555787e-05
CRV15_RS37530	3115.83109102086	1.39679083488259	0.26302583876124	5.3104700338985	1.09342862692503e-07	2.51707269918142e-05
CRV15_RS35280	184.235087488456	1.39662916870358	0.45207567137468	3.08937033584816	0.00200581240047629	0.0436976039043826
CRV15_RS34280	198.150238803913	1.3890576462728	0.379116784157312	3.66393075780158	0.000248373955657232	0.00992738901408758
CRV15_RS34270	444.537869250838	1.38580620928032	0.354895276643808	3.9048313699345	9.42911106704241e-05	0.00497079702511411
CRV15_RS11540	450.704367661696	1.37200690446888	0.375704915491362	3.65182047904406	0.000260387889534802	0.0102150554608768
CRV15_RS01515	92.6586996188788	1.36240964886013	0.3873554786624	3.5172076397751	0.000436112482870194	0.0144104918980936
CRV15_RS34275	942.676975038814	1.36130657717099	0.37499939601801	3.63015671925406	0.000283249186891791	0.0108072866556614
CRV15_RS22885	555.071793422483	1.32354373259715	0.420599600784187	3.14680216084243	0.00165066608582522	0.0386423728430813
CRV15_RS12895	112.733478590412	1.30505942385389	0.394205619280286	3.31060583620441	0.000930942400573282	0.0255122548347583
CRV15_RS04745	336.65320162548	1.29909434634424	0.292622334864443	4.43949142482936	9.01717072463766e-06	0.000808734818498022
CRV15_RS10190	163.514434715108	1.2986369237679	0.386506751662323	3.35993334704402	0.000779612787842103	0.0222479583175106
CRV15_RS27180	243.281273463168	1.28281127561377	0.315472160648203	4.0663216461889	4.77610061536196e-05	0.00311167460846129
CRV15_RS07305	2393.33106663056	1.27256436369932	0.378333402506546	3.3636056326729	0.00076931388964173	0.0222296306354217
CRV15_RS09870	374.467861380018	1.26147466050792	0.288540569622453	4.37191436254015	1.23161836882214e-05	0.00106319455688571
CRV15_RS13845	84.3041742339325	1.25626639264779	0.412328492998968	3.04676105090544	0.00231321517260196	0.0481176625963529
CRV15_RS10400	325.974429209466	1.2516801370771	0.298830471827066	4.18859606058331	2.80685496537773e-05	0.00201918129071861
CRV15_RS19600	4298.99949780409	1.246046954631	0.39380119004499	3.16415233404615	0.00155535363712894	0.037426035602831
CRV15_RS01220	248.115296715423	1.24501369921922	0.311090935567421	4.00208928282769	6.27855959203649e-05	0.00383714447279682
CRV15_RS01990	457.933561247233	1.24226996417192	0.373646699333406	3.32471815323982	0.000885079598665892	0.0247463955805128
CRV15_RS20015	905.359807835902	1.23804571303812	0.346992197376907	3.56793530920046	0.000359805304378097	0.0124240771601757
CRV15_RS27120	484.180276845823	1.22859638775022	0.370506405857189	3.31599229683436	0.000913183458799371	0.0252257798658738
CRV15_RS11425	13610.5592861293	1.22660670981516	0.386130214455487	3.17666596369542	0.00148978520783566	0.0365778897242363
CRV15_RS00640	646.039737994023	1.21077904947143	0.335863951269387	3.60496875266111	0.00031219048848314	0.0114073413410824
CRV15_RS00240	145.27709954745	1.20956997830144	0.334006342424959	3.62139823309849	0.00029301506683546	0.0110791464396549
CRV15_RS22875	385.340302135334	1.20235189674135	0.380444060050661	3.16039077224977	0.00157557668195089	0.0376165733801074
CRV15_RS11260	126.187159961026	1.20125035759339	0.334855743449835	3.58736674251893	0.000334034347623417	0.0117695979830986
CRV15_RS02005	474.470263350984	1.17987121561117	0.327894089518226	3.59833023323095	0.000320266800507799	0.0115799085042244
CRV15_RS02010	586.710152467418	1.16207952362386	0.321842532591413	3.61070836184089	0.000305361872509668	0.0112771609173891
CRV15_RS02025	1016.74157589745	1.15319304401787	0.312538528463539	3.68976282600115	0.000224463221600658	0.00933821089382015
CRV15_RS09730	423.827532875422	1.14880929244384	0.317271982278272	3.62089738966059	0.000293582942145503	0.0110791464396549
CRV15_RS19915	1057.28940406843	1.1484068542616	0.275977098019398	4.16123969163876	3.1652465119525e-05	0.00225352499088082
CRV15_RS01325	310.999665624452	1.13389507489479	0.368874639030139	3.07393069330024	0.00211258504574059	0.0454501941616341
CRV15_RS17330	708.911755693403	1.11056061496038	0.343560308208903	3.23250558468209	0.0012270973729358	0.0318584002161453
CRV15_RS06635	132.205721454266	1.11049410038379	0.35846564579513	3.09790941868517	0.00194890987493244	0.0431383705009084
CRV15_RS26090	165.723966093519	1.08091352479531	0.350827454701577	3.08104029576237	0.00206278730521307	0.0446570819116033
CRV15_RS02905	422.578345745698	1.079914006811	0.347978090552615	3.10339655320257	0.00191313104282327	0.0427575501027104
CRV15_RS27370	1930.40611506368	1.07479065644899	0.314463588418214	3.41785407288426	0.000631169377907812	0.0191262100810968
CRV15_RS26025	256.148567064807	1.07248959354754	0.297700749325029	3.60257606330911	0.000315079160788586	0.0114522983389788
CRV15_RS03150	702.293060064831	1.06730812210141	0.3366969085902	3.16993739731793	0.00152471783817402	0.0369463206681746
CRV15_RS25665	744.778105711232	1.06221975240993	0.343691734984958	3.09061767940511	0.00199740637193071	0.0436521784954225
CRV15_RS25705	643.501808418791	1.06075913257151	0.342597648068683	3.09622421096965	0.00196002094977827	0.0432457018503794
CRV15_RS23495	205.865177700075	1.05512012326368	0.321201609476081	3.28491543048214	0.00102012986320026	0.0273062668033372
CRV15_RS35030	423.446338801164	1.04872623458975	0.277024379247119	3.78568210292509	0.000153287532818657	0.00734745785296331
CRV15_RS01235	482.198278324372	1.04662357807112	0.287498250592668	3.64045198853746	0.000272159855643449	0.0104981310950983
CRV15_RS01230	286.202251144188	1.03275934644007	0.294182538356932	3.51060723117096	0.000447084447494027	0.014702691401875
CRV15_RS27680	656.49860793334	1.03234247712174	0.285319298790806	3.61820066675073	0.000296658349323465	0.0111343617414557
CRV15_RS06605	1145.77474420657	1.02953364789094	0.31994309985828	3.21786482767397	0.00129148666216743	0.0329571360431418
CRV15_RS01215	525.710497398673	1.02602043494846	0.28016640087661	3.66218230215384	0.000250075790262148	0.00992738901408758
CRV15_RS02035	330.094175778403	1.02521869171181	0.333638068945009	3.07284685753529	0.00212027266726052	0.0454739224847861
CRV15_RS23975	384.097077818067	1.02419731048395	0.302309693954085	3.38790760259083	0.000704279853635457	0.020964468401752
CRV15_RS27460	438.600809653346	1.01866363159637	0.309347576561098	3.29294201338338	0.000991449200962868	0.0267458913353499
CRV15_RS30015	141.784630727054	1.01479703596212	0.331624861550516	3.06007526461503	0.00221281375323093	0.0467330023847486
CRV15_RS11870	288.55604361122	1.01107441932301	0.316724156706248	3.19228703562625	0.00141150988889986	0.0353184322200812

## Sheet: Down-regulated_24h
Gene_id	baseMean	log2FoldChange	lfcSE	stat	pvalue	padj
CRV15_RS32070	45605.4861474482	-2.28029948160807	0.277372932501444	-8.22105985989169	2.01712548783042e-16	1.39302686189569e-12
CRV15_RS12515	29050.1372746929	-1.89980124324517	0.250974108154565	-7.56971010760662	3.74058011167159e-14	8.610815417068e-11
CRV15_RS32585	6370.85250862572	-2.1740195240989	0.296877298729386	-7.32295643150739	2.42566572887113e-13	4.187911880896e-10
CRV15_RS04080	5025.34817209442	-1.8885481703164	0.262175173362945	-7.20338293703336	5.87367109467032e-13	6.76059542996554e-10
CRV15_RS12510	4525.37619810144	-1.88106600700491	0.260961135034098	-7.20822281355852	5.66868211330145e-13	6.76059542996554e-10
CRV15_RS08140	47433.9098793338	-1.76468938230471	0.25540525106477	-6.90937001078805	4.86810706536205e-12	4.8027353419129e-09
CRV15_RS04085	4531.95371303327	-1.85794731149405	0.2709510751448	-6.85713208741147	7.02566662409392e-12	6.06490671324907e-09
CRV15_RS04075	7444.4275526013	-1.68561301340692	0.252835248912127	-6.66684341150847	2.61363688097894e-11	1.80497763000406e-08
CRV15_RS32495	352.183984155756	-1.69869722333635	0.292741929371498	-5.80271239922264	6.52506582099535e-09	2.65071203292905e-06
CRV15_RS34225	856.599472612736	-2.11984065417349	0.372745205493182	-5.68710374522112	1.29211967291977e-08	4.69651497957049e-06
CRV15_RS11710	8209.13976178502	-1.90814076769722	0.342304314860162	-5.57439881666911	2.48386120528971e-08	8.57677274186537e-06
CRV15_RS33250	11946.5081616914	-4.26187361469876	0.777064338944815	-5.48458268009829	4.14446615873214e-08	1.3009856041911e-05
CRV15_RS33230	1958.71154900279	-3.47081443764245	0.634725111747767	-5.46821667112757	4.54585987000899e-08	1.36494383749052e-05
CRV15_RS30580	980.857829236121	-1.83731366122164	0.337286262246796	-5.44734211521862	5.11280642298161e-08	1.40977553981889e-05
CRV15_RS35070	655.952510774675	-1.77058852173652	0.327178802400422	-5.41168470801344	6.2434548361989e-08	1.59693700365888e-05
CRV15_RS33280	936.883806980908	-4.1152541563123	0.766361219158877	-5.36986221827484	7.87968203258472e-08	1.94346728989393e-05
CRV15_RS33970	224.750413912241	-1.93957405717943	0.364465518028306	-5.32169426526871	1.02805246868134e-07	2.44818287886666e-05
CRV15_RS13885	160.172617204837	-1.81997969521287	0.349831423595172	-5.20244772899236	1.96680688359417e-07	4.0425564235376e-05
CRV15_RS11390	2228.27179781411	-3.93084440164762	0.76653822392441	-5.12804747234007	2.92762628376428e-07	5.77662489019317e-05
CRV15_RS32490	361.188768263839	-1.57678712639017	0.312362306995691	-5.04794301705526	4.46592295642312e-07	8.19341092148077e-05
CRV15_RS32500	323.327215847414	-1.60642558541169	0.318347786262011	-5.04613399161364	4.50839291943628e-07	8.19341092148077e-05
CRV15_RS04590	2333.54423562782	-1.50286278846494	0.299135240852236	-5.02402453212563	5.05997695107106e-07	8.52297581075531e-05
CRV15_RS13870	3288.01604674401	-3.4885857567113	0.705598032361497	-4.94415459895161	7.64749986090519e-07	0.000120030986453207
CRV15_RS36560	45.6889182832509	-2.7294384812642	0.551861113770655	-4.94587934021114	7.58009023432579e-07	0.000120030986453207
CRV15_RS34020	5070.16246324917	-2.00570884276448	0.406146498911084	-4.93838762156505	7.87711503417429e-07	0.000120887458724461
CRV15_RS32680	472.690712643029	-1.39281109563249	0.283301369595859	-4.91635849702879	8.81688744871203e-07	0.000132368314610446
CRV15_RS24335	11555.0340202812	-1.59234954799555	0.325086608611638	-4.89823175059739	9.6702940554963e-07	0.00014209159733459
CRV15_RS04045	12856.2737625561	-1.35429021885441	0.279405320966814	-4.84704519644871	1.25313886777095e-06	0.000176615857567881
CRV15_RS30775	1811.28685917829	-2.06561719209685	0.427277157813515	-4.83437308623549	1.33565883825892e-06	0.000180863920333648
CRV15_RS24905	5875.31516073565	-1.19646889164082	0.254363569908708	-4.70377456988136	2.55395234931133e-06	0.000326622128228593
CRV15_RS35075	532.276154885678	-1.72114204006443	0.366774994477825	-4.69263735526683	2.69705334554839e-06	0.0003267693053396
CRV15_RS32020	770.118106673844	-3.4541185667019	0.737322728965456	-4.68467664295173	2.80402253749998e-06	0.000333872062827152
CRV15_RS23895	12628.2950077633	-1.34783922705355	0.288559182576076	-4.67092821313426	2.99841721337599e-06	0.000350967275857196
CRV15_RS21180	2789.82646469539	-1.92376990387636	0.41245880031937	-4.66415046154131	3.09894585533601e-06	0.000356688667949175
CRV15_RS11635	412.204416166983	-1.32819561905707	0.287529517302233	-4.61933658679276	3.84968931963655e-06	0.000415405538147032
CRV15_RS34055	399.559163640208	-1.41499885419332	0.308121949118853	-4.59233384132431	4.38316461281608e-06	0.000458638406304665
CRV15_RS06055	345.575191052113	-1.35786722969767	0.297722244257176	-4.56085245859135	5.09463698018731e-06	0.000525127805748859
CRV15_RS04595	2833.76793107607	-1.35569385249341	0.298068118887003	-4.54826855537459	5.40890847419952e-06	0.000549322381217969
CRV15_RS12630	38226.346023424	-3.44022300606592	0.757490271855575	-4.54160684814951	5.58270791355784e-06	0.000558756244217833
CRV15_RS32030	346.072424901662	-3.17047438155817	0.700554178554921	-4.52566622056001	6.02055387190363e-06	0.000585604859709387
CRV15_RS23460	160.546478165561	-1.99673443374737	0.44485031113862	-4.48855352857146	7.17084070481043e-06	0.000687803137603067
CRV15_RS30585	207.371316387703	-1.56699738124652	0.350183369953721	-4.47479096866766	7.648610302904e-06	0.000723579489751438
CRV15_RS32615	365.774529665587	-2.58880548512252	0.580440537369087	-4.46007009926731	8.19328501680123e-06	0.000764632788189585
CRV15_RS04090	3141.99443657031	-1.66415859417305	0.374659714385103	-4.44178685425063	8.92149110940059e-06	0.000808734818498022
CRV15_RS04070	6678.22104120458	-1.14746377657685	0.25993733890371	-4.41438610326741	1.01297029455897e-05	0.000896868314644134
CRV15_RS24530	3742.14156324358	-1.84067472352358	0.419566006538042	-4.38709212576946	1.14876141407205e-05	0.00100422105387108
CRV15_RS04055	2438.19635880796	-1.13693411453337	0.261567815536766	-4.34661318021965	1.38255725990304e-05	0.00116073527290732
CRV15_RS32065	1663.28093567604	-1.36337457419391	0.313806009042964	-4.3446413864154	1.39503370476843e-05	0.00116073527290732
CRV15_RS15815	600.86522681864	-3.19467444484037	0.738204210422734	-4.32762967175564	1.50722611021309e-05	0.0012391551806109
CRV15_RS04850	54.6703379841837	-4.01396508388474	0.933770532964399	-4.29866326059978	1.71831305979803e-05	0.00139607882246649
CRV15_RS31670	2035.18056352499	-1.17251000995729	0.273038751949012	-4.29429889196187	1.75246251684241e-05	0.00140726815596671
CRV15_RS23455	201.324195067299	-1.751295768233	0.412060117169513	-4.25009772909556	2.13677264882128e-05	0.00169615539227123
CRV15_RS33375	3065.87316004084	-1.0909046425679	0.256854524435178	-4.24716926815596	2.16488401291398e-05	0.00169894193104363
CRV15_RS32630	839.291193501476	-2.56862150323777	0.605427086213498	-4.24266036609397	2.20885593542559e-05	0.0017139729314662
CRV15_RS01080	3887.18822244104	-2.35765486687206	0.556307160412387	-4.23804515678775	2.25474425606131e-05	0.0017150576705326
CRV15_RS32590	140.94774802127	-1.77428548681553	0.420196060991847	-4.22251813267225	2.41587956235587e-05	0.00181348524539452
CRV15_RS33140	1139.5462351889	-1.27350835981405	0.302114295329884	-4.21531976308331	2.49424526708637e-05	0.00185217825962349
CRV15_RS11640	374.552133391159	-1.3869396541701	0.335297224334846	-4.13644836136497	3.52722684625412e-05	0.00246050793941727
CRV15_RS32010	452.750979293105	-3.26033810012769	0.790115088797833	-4.12640910970113	3.68471535074571e-05	0.00251946972398513
CRV15_RS12640	7071.01777176015	-2.51593171203767	0.614968021531046	-4.09115860329439	4.29223451744786e-05	0.00290609525269558
CRV15_RS12635	9126.52950403364	-2.62293815159487	0.641948143498179	-4.08590347703422	4.39056294665547e-05	0.0029438085154954
CRV15_RS32075	1023.40422788565	-1.13106531023683	0.277783854150645	-4.07174604764264	4.66620372962192e-05	0.00309853874584317
CRV15_RS13860	2352.14973272542	-2.85956981233852	0.702966594410919	-4.06786017297852	4.7446836909992e-05	0.00311167460846129
CRV15_RS27055	1498.35014449211	-2.96609390411296	0.733504534399211	-4.04372947270515	5.26076172739026e-05	0.00339540378405207
CRV15_RS03845	282.561019280672	-1.95701923229286	0.484353482160733	-4.04047726375882	5.33425364925642e-05	0.00341095886127452
CRV15_RS23700	4825.22386088152	-1.86044181160523	0.461023159348676	-4.035462804588	5.44947726469319e-05	0.00345266880641937
CRV15_RS12645	6110.16063115292	-2.61629653666191	0.650257739226626	-4.02347619848948	5.73453819894671e-05	0.00360024734562964
CRV15_RS12800	16223.6875172429	-1.38271641928812	0.345473180502018	-4.00238425824791	6.27073461082262e-05	0.00383714447279682
CRV15_RS18765	3612.92941549542	-1.18312212890968	0.295873908164322	-3.99873762526097	6.36812258885267e-05	0.00385774163145759
CRV15_RS08460	2613.85514801976	-1.02967855834203	0.258459044710229	-3.98391381310123	6.77894668479298e-05	0.00403581084527417
CRV15_RS09540	1465.07951546159	-6.17368212243293	1.55201066450752	-3.97786063177082	6.95381080469588e-05	0.00406657962786481
CRV15_RS33410	1167.07715346056	-1.41098872767573	0.354603554744888	-3.97905973810906	6.91883561863587e-05	0.00406657962786481
CRV15_RS36665	588.188816619005	-1.66612283410663	0.419040937167418	-3.97603834453284	7.00728316993792e-05	0.00406657962786481
CRV15_RS13855	1782.48442759773	-2.49035986568344	0.62770212947402	-3.96742300009436	7.26539743858828e-05	0.00414668055461906
CRV15_RS32620	600.018837772215	-2.26416561301898	0.570444915526803	-3.96912226122313	7.21378639991339e-05	0.00414668055461906
CRV15_RS12380	6648.99216974448	-2.92850959344046	0.739824309306675	-3.95838519578373	7.54581953960204e-05	0.00416891437923934
CRV15_RS31480	1750.996359289	-2.71599195875804	0.68611177484824	-3.95852696065271	7.54134295040294e-05	0.00416891437923934
CRV15_RS31485	787.471627736496	-2.89341641295243	0.730293519552845	-3.96199108370023	7.43273167743863e-05	0.00416891437923934
CRV15_RS33535	474.372339830575	-1.13539887274769	0.287309887956501	-3.9518266524805	7.75569145992132e-05	0.00425085755731878
CRV15_RS02885	827.589869501814	-1.08420968948206	0.275772790719561	-3.93153250055266	8.44060826232915e-05	0.0045898299732004
CRV15_RS33290	851.160351576296	-2.32091328786198	0.591431074558652	-3.92423291182989	8.70065278973354e-05	0.00469427407546092
CRV15_RS04065	4450.97033478798	-1.13085313187844	0.288602410356798	-3.91837729449443	8.91470912398265e-05	0.00473576778540186
CRV15_RS27005	3920.1818854126	-2.9432094747162	0.751115521312881	-3.91845114526689	8.9119787453139e-05	0.00473576778540186
CRV15_RS06060	1050.33323198936	-1.0279608835579	0.264212867133418	-3.89065413320243	9.99743486248195e-05	0.00519114926017296
CRV15_RS31695	297.748558372169	-2.78081201843363	0.716584629038891	-3.88064703838729	0.000104178938840773	0.00536910262413715
CRV15_RS11580	12779.39231265	-2.3981368015024	0.61833102849411	-3.8784028149822	0.00010514451488947	0.00537872607279024
CRV15_RS03855	191.307973121735	-2.46380005713175	0.636674626517841	-3.86979464001415	0.00010892706733577	0.00549087829942209
CRV15_RS33640	1978.62526256592	-2.10943891272619	0.545071352154344	-3.87002344626778	0.000108824886765272	0.00549087829942209
CRV15_RS30760	120.813602200671	-1.57754438190437	0.408908586985014	-3.85793899202752	0.000114347179414465	0.00572233058721952
CRV15_RS19975	1256.20362847889	-1.31579310576841	0.343840597901567	-3.826753192609	0.000129844585774829	0.00645112740547458
CRV15_RS03550	1769.94144492324	-1.37717521858622	0.360225696172862	-3.82308989396844	0.00013178970476158	0.00650099786488193
CRV15_RS32095	112.010586306004	-1.36464568682822	0.35923122518737	-3.79879473482976	0.000145401448648018	0.0070219748556868
CRV15_RS08465	3522.09657521213	-1.01672151219226	0.268804343857433	-3.7823849778689	0.000155332876706146	0.00734745785296331
CRV15_RS37565	52.6755773363022	-2.10194506524434	0.555549957798994	-3.7835392402367	0.000154613934996984	0.00734745785296331
CRV15_RS04985	3314.93574444768	-1.05590248464889	0.279307886515257	-3.78042488460563	0.000156560949963396	0.0073551695268518
CRV15_RS12625	879.499725390933	-2.51251611285607	0.667492237254625	-3.76411285798614	0.000167141390291322	0.0077991786577829
CRV15_RS20655	6676.66232060503	-1.30407080273091	0.346752752441632	-3.7608087997814	0.00016936485273037	0.00784989042252304
CRV15_RS12620	367.42824151297	-2.60119029714246	0.694470793024353	-3.7455719135639	0.00017998327878224	0.00818692120361259
CRV15_RS30635	5153.30550761106	-6.23251454339717	1.66409853868008	-3.74527974067006	0.000180192879083277	0.00818692120361259
CRV15_RS35240	10483.1757591533	-2.35620710539015	0.628559933716969	-3.74857985531593	0.000177838715267276	0.00818692120361259
CRV15_RS09545	1090.61203728594	-5.08552321533625	1.36412586787912	-3.7280454356041	0.000192970593243336	0.00859788102228296
CRV15_RS09750	362.46506160827	-1.08493993984233	0.291137416202102	-3.72655618778037	0.000194113815279781	0.00859788102228296
CRV15_RS12615	1722.67143343601	-2.19014234579091	0.587987789037314	-3.7248092334991	0.000195462977193516	0.00859788102228296
CRV15_RS32625	353.353518468324	-2.20445386632588	0.591172964009427	-3.72894905642323	0.000192280015654256	0.00859788102228296
CRV15_RS31490	673.865528813693	-2.49009449372692	0.669760923873787	-3.71788559912486	0.000200897203317907	0.00874523684198131
CRV15_RS30840	478.968070609428	-1.18072601062394	0.317778076597847	-3.71556786819553	0.000202747834291053	0.00875110339758758
CRV15_RS35250	738.205940041915	-2.32458071227428	0.626196790356856	-3.71222073966485	0.000205448686270035	0.00881260017006747
CRV15_RS09530	1539.3358147597	-6.30251736327078	1.70212722355565	-3.70272989941678	0.000213291928414844	0.00898167108312753
CRV15_RS34900	2814.82017743758	-2.75951542337708	0.745108998857038	-3.70350569864281	0.000212640402426509	0.00898167108312753
CRV15_RS33320	8524.41830465267	-7.72504280379278	2.08979999997706	-3.69654646563192	0.000218552273044859	0.00914740604635027
CRV15_RS09535	2808.89259143577	-6.27113377367261	1.70165295199268	-3.68531889321436	0.000228416460605599	0.00938954807703731
CRV15_RS06340	56.8384359337117	-1.60428696196524	0.435847507339712	-3.68084464164393	0.000232462618833596	0.0094993304477208
CRV15_RS14350	15980.3393151544	-1.30806136605715	0.356125196465155	-3.67303796260632	0.000239683858974904	0.00973680429459226
CRV15_RS03100	395.251786498834	-1.04994612602945	0.286242714142267	-3.66802742621988	0.000244428969931862	0.00987149980321309
CRV15_RS12375	3049.9424199292	-2.10353428090503	0.582110543494105	-3.61363370654415	0.000301935538961482	0.011210574365957
CRV15_RS32610	394.121189598206	-2.224606851198	0.615452864896119	-3.61458525596998	0.000300828811905196	0.011210574365957
CRV15_RS35255	2415.75530568657	-2.31054447697864	0.640575688023935	-3.60698122044916	0.000309780071211485	0.0113794743180134
CRV15_RS09525	4433.05691646339	-6.88224966649845	1.91759650529561	-3.58899781444769	0.000331951623660373	0.0117695979830986
CRV15_RS15155	81.8120867077382	-3.14630469935863	0.877029346731398	-3.58745657837403	0.000333919318321818	0.0117695979830986
CRV15_RS27010	1347.4207924071	-2.6978109775015	0.751381124936675	-3.59046945413869	0.000330082913514039	0.0117695979830986
CRV15_RS30700	95.5603816003604	-2.91095281558875	0.813554683404577	-3.5780665700392	0.000346145300110903	0.0120997487901051
CRV15_RS30815	744.703061351103	-1.83993041495691	0.514307528843887	-3.57749072640039	0.000346908523087288	0.0120997487901051
CRV15_RS33955	1481.84236245227	-1.64255004401264	0.460295110369293	-3.56847163267677	0.00035906972126079	0.0124240771601757
CRV15_RS30645	606.5310822831	-1.46706961695263	0.411424050050133	-3.5658333944597	0.000362701745561519	0.0124617823624271
CRV15_RS09125	480.713059386432	-1.4068670428706	0.395106384404605	-3.56072971331669	0.000369825614564725	0.0126436420504158
CRV15_RS30820	367.778113882357	-1.43374650261175	0.404438615075914	-3.54502871181732	0.000392570321593956	0.0133551263099895
CRV15_RS13865	867.856737962579	-2.35808758098978	0.669332444071968	-3.52304389526385	0.000426620696884936	0.0142330557134656
CRV15_RS13390	22729.578622001	-5.43710487626447	1.54456206630532	-3.52015952927702	0.000431287310546533	0.014319568108819
CRV15_RS30620	470.035810305505	-1.06046947752828	0.302600997399095	-3.50451415112041	0.000457441255886046	0.0149719872661092
CRV15_RS03835	2400.33847667812	-1.24907511190296	0.358001517590957	-3.4890218351815	0.000484791546593831	0.0157923133055519
CRV15_RS28355	362.10994293703	-1.13624757362877	0.325792933285998	-3.48763726139914	0.000487308717598222	0.015799784055086
CRV15_RS09520	1501.92973900979	-6.73987251315378	1.94192427012237	-3.47071851196807	0.000519067821512617	0.0166729412807727
CRV15_RS31205	185.999523766591	-1.25971456611203	0.363130627519536	-3.46903970815366	0.000522322248528454	0.0166998030015625
CRV15_RS29900	158.739204196304	-1.12623602525026	0.325307608040978	-3.46206481930293	0.00053604803640092	0.0170596670017731
CRV15_RS12370	1581.71522485479	-2.1391730872949	0.619531483837315	-3.45288842149728	0.000554618359996815	0.0175696990556789
CRV15_RS18875	2653.27747570962	-1.02435017446692	0.297181557694181	-3.44688338810393	0.000567093301401905	0.0178472589156142
CRV15_RS34220	974.628852150863	-1.00480331942597	0.292612240158558	-3.43390734058663	0.000594947535223516	0.0183424449922036
CRV15_RS30695	179.365742330202	-2.66495247079147	0.777526030021208	-3.42747685337143	0.000609218237694454	0.0186989384423018
CRV15_RS10590	86.7419991013677	-1.40144260756103	0.409051961082512	-3.42607477996746	0.000612371762147246	0.0187125636698623
CRV15_RS33265	38179.7078243949	-4.24107147921659	1.24408661433223	-3.40898409351747	0.000652052815700552	0.0196640905905153
CRV15_RS12590	6608.71898600468	-1.20271059678159	0.354978626908635	-3.3881211588864	0.000703731706524508	0.020964468401752
CRV15_RS34025	454.830768088346	-1.35653013402712	0.401101088734807	-3.38201558690859	0.000719560616602541	0.0213274060869405
CRV15_RS31260	2120.17869075734	-2.04827839422734	0.606551874397426	-3.37692204193118	0.00073301822336631	0.0216334352588365
CRV15_RS32685	262.103093166388	-1.06782131561987	0.316848929285709	-3.37012758107506	0.000751333889510258	0.0219860671227027
CRV15_RS33315	2779.58562330002	-6.92556436509557	2.0563275677525	-3.3679285701864	0.000757352151958428	0.0220541660157861
CRV15_RS18760	2046.02985905772	-1.09531310897695	0.325796846548837	-3.36195122997533	0.000773937915616406	0.0222479583175106
CRV15_RS14730	344.718383660639	-1.18315681350711	0.353732787864741	-3.34477564448881	0.000823491550012222	0.0232472862162472
CRV15_RS33275	14984.0105547475	-4.76916603137313	1.42603300090219	-3.34435881102042	0.000824729962783169	0.0232472862162472
CRV15_RS33245	1350.11568781952	-4.72598592686257	1.42453391077817	-3.31756646233922	0.000908053090108348	0.0251847977521616
CRV15_RS35245	2254.94715257728	-2.07666362505855	0.626821971621157	-3.31300388160876	0.000922996989061435	0.0253952876751325
CRV15_RS30825	363.910295333756	-1.62590848930404	0.493164636007931	-3.29688783540006	0.000977625349835603	0.0264763947684889
CRV15_RS32025	620.176698442848	-4.24395162686142	1.29020624262012	-3.28935908591086	0.00100415823917992	0.0269833338512705
CRV15_RS30725	60.0369434606448	-1.37871383116858	0.420824292559205	-3.27622206119342	0.00105205806227073	0.0280521736603926
CRV15_RS24885	912.610464807105	-1.00957131294972	0.308358680934612	-3.27401618754429	0.0010603053707493	0.0281633418861334
CRV15_RS18345	6471.71082075779	-1.91783142318099	0.586248674061811	-3.27136163889862	0.00107030947120661	0.0282120504127972
CRV15_RS33145	122.525254031878	-1.2730982737007	0.389073921103074	-3.27212440785366	0.0010674259480888	0.0282120504127972
CRV15_RS26395	772.616413608258	-2.49156821060654	0.765807242233848	-3.25351873578353	0.0011398520842814	0.0299308687986592
CRV15_RS33975	597.408472839979	-1.40001091572808	0.431587314550076	-3.24386484155025	0.00117919686146695	0.0307303151897764
CRV15_RS32005	1443.91600070207	-4.11009898561009	1.27486150753797	-3.22395723873378	0.00126432277562872	0.0325798995839252
CRV15_RS31045	139261.171079602	-1.51490388262379	0.470540891744633	-3.21949464797193	0.00128416757880043	0.0329571360431418
CRV15_RS33240	1134.98554630067	-4.33532807909107	1.34743511875382	-3.21746703700331	0.00129327886876505	0.0329571360431418
CRV15_RS30805	111.957969615614	-1.75938656202194	0.551951496860185	-3.18757458224197	0.00143471451812787	0.0357694529320978
CRV15_RS04845	39.8685231553144	-3.80712764269726	1.19568000074488	-3.18406901539335	0.0014522038410754	0.0360752508146284
CRV15_RS02360	2668.85796531581	-1.77587396300204	0.558309859253925	-3.18080351540838	0.00146867202999982	0.0362237465684956
CRV15_RS34890	134.533013018694	-1.61134324013962	0.507401726338675	-3.17567551802946	0.00149488058525695	0.0365778897242363
CRV15_RS35790	169.385000039751	-1.03335810886628	0.325478140634251	-3.17489250384867	0.00149892018418171	0.0365778897242363
CRV15_RS33270	19512.5519726334	-4.4555155701323	1.41013153915508	-3.15964535677426	0.00157961284104129	0.0376165733801074
CRV15_RS34715	179.267050622377	-1.63245415407214	0.517884855255291	-3.15215657980077	0.00162069339616351	0.0381996880338061
CRV15_RS30240	169.392581021977	-1.2804982260214	0.408980203338497	-3.13095405491199	0.00174239417714972	0.0401099139579865
CRV15_RS10530	1290.57483700175	-1.31972785105451	0.421960712345153	-3.1276083588915	0.00176234843089678	0.0404344792816385
CRV15_RS34885	260.585674598799	-1.00897583386537	0.323272998264182	-3.12112622855319	0.00180160791251569	0.0411983584232893
CRV15_RS33285	6300.60264931624	-4.50162048983103	1.44391393328073	-3.11765153453632	0.00182298204104964	0.0415495510742205
CRV15_RS31435	3075.01173632811	-1.93255764387252	0.62162159603492	-3.10889720723917	0.00187787039289262	0.0423809572984198
CRV15_RS13880	4273.31355360337	-4.08254168635222	1.31615793030781	-3.10186307611081	0.0019230688526208	0.0428410112780621
CRV15_RS27070	1885.83353271864	-2.26328222065489	0.73024938730433	-3.09932779130381	0.0019396029737376	0.0430704120148934
CRV15_RS28215	135.484497270494	-1.71411538061842	0.556563403621578	-3.0798205010689	0.00207125383986904	0.0447002469316738
CRV15_RS28210	162.464780315626	-1.6001190692589	0.521914081486325	-3.0658668275476	0.00217039960387704	0.0464048906017797
CRV15_RS30640	850.521353829225	-2.25325057004515	0.735851302043565	-3.06210040505133	0.00219789714796481	0.0467036237041383
CRV15_RS31525	549.190924823906	-1.24101432168432	0.405762324035043	-3.05847598008419	0.00222465912841339	0.0468399266488502
CRV15_RS13705	394.97928537731	-1.29204034826194	0.422980478613366	-3.05460987820896	0.00225353448491137	0.0473036752364678
CRV15_RS32015	2750.15986329858	-3.90664788866061	1.28403881315014	-3.04246869226361	0.00234646224777381	0.0486626675168948
CRV15_RS12415	1229.12999153283	-1.67021330863977	0.551394143293733	-3.02907335696895	0.00245305111038353	0.0499727757177247
CRV15_RS18755	597.793832786645	-1.00722288696782	0.332467596142761	-3.02953700948144	0.00244928892822557	0.0499727757177247
