# Supplementary material for: Beyond Clavulanic Acid biosynthesis: Exploring the broad regulatory impact of BldD in Streptomyces clavuligerus ATCC 27064
Source: PLoS One. 2026 Apr 22;21(4):e0347564. doi: 10.1371/journal.pone.0347564 (PMC13102240; doi:10.1371/journal.pone.0347564)
Supplement: S5 File — (XLSX) [file pone.0347564.s005.xlsx]

## Sheet: Up_genes
up	Name	Strand	Start	p-value	Sites			Gene name product
280.	CRV15_RS27060	-	66	4.99e-19	TCCGGACAGA	GATCGAAAAGCATCGTAATTCGAACACTTATTCCTACGAAA	GCGGTTGATC	radical SAM protein 6431471:6433075 forward MW:59095
279.	CRV15_RS27055	+	51	4.99e-19	TCCGGACAGA	GATCGAAAAGCATCGTAATTCGAACACTTATTCCTACGAAA	GCGGTTGATC	helix-turn-helix domain-containing protein 6430404:6431126 reverse MW:24753
203.	CRV15_RS21965	-	147	3.07e-15	ATCAAGGAAA	TCTTGAAGATCTTGAAAATTACGTGAATAGATCTTGAAAGA	CGGTTTGCCC	NYN domain-containing protein 5216044:5217276 forward MW:44223
151.	CRV15_RS16730	+	38	8.24e-15	GTCGGAAATC	GATCAAATTCGATCAGCATTCGTTCACAATTAGTTACTAAA	CCAGTCACTA	sigma-70 family RNA polymerase sigma factor (bldN)
166.	CRV15_RS19010	+	42	3.60e-12	TTCTCCGGTG	ATTTCACGGCCATGGCAATCCCCTGAATATGTCATACAATC	CGACGTGATG	acyl-CoA dehydrogenase 4519824:4521674 forward MW:66289
165.	CRV15_RS19005	-	199	3.60e-12	TTCTCCGGTG	ATTTCACGGCCATGGCAATCCCCTGAATATGTCATACAATC	CGACGTGATG	19005 19005 diiron oxygenase 4518707:4519603 reverse MW:34609
58.	CRV15_RS02805	-	192	1.81e-11	TGTCGCCCTG	AAATGGACAACTTGGCAAGGGCCACTCTGAATTTTTCAGAG	TGGGCATATT	02805 02805 ATP-binding protein 695367:695942 forward MW:20484
57.	CRV15_RS02800	+	143	1.81e-11	TGTCGCCCTG	AAATGGACAACTTGGCAAGGGCCACTCTGAATTTTTCAGAG	TGGGCATATT	02800 02800 helix-turn-helix transcriptional regulator 694380:695240 reverse MW:32008
148.	CRV15_RS15800	-	61	1.77e-10	AAGCAGTAAT	GGTGCGAACTCATTGACGCTTGATCGATGATCTATATAAAC	GATCTAGCGG	15800 15800 sodium-translocating pyrophosphatase 3771990:3774401 forward MW:81471
29.	CRV15_RS01220	-	160	1.95e-10	CCTGTGCCGA	GCCAGAAAATCATGCGCCTGTGTACAGAGTCAACGAAGGAA	GTGTTTCTGA	01220 01220 PD-(D/E)XK nuclease family protein 3143:316143 forward MW:65873
28.	CRV15_RS01215	+	82	1.95e-10	CCTGTGCCGA	GCCAGAAAATCATGCGCCTGTGTACAGAGTCAACGAAGGAA	GTGTTTCTGA	serine/threonine-protein kinase 312616:314133 reverse MW:55546
190.	CRV15_RS20620	+	167	5.36e-10	CGTACAGCCG	GAACGTTGCCCATGGTAACGAGAACTGATATCAGTTCTGAA	AGACTGTCAG	20620 20620 aldehyde dehydrogenase 4897553:4899073 forward MW:53183
211.	CRV15_RS22800	+	204	7.01e-10	CCATGAATGT	GAATGGTGTCCATGGACATGAGCTGAAACAGCAAGGAGACG	CATCGT	22800 22800 NAD(P)-dependent oxidoreductase 5411132:5411956 reverse MW:30012
170.	CRV15_RS19075	+	100	8.36e-10	ACGAACGTCA	GAGTGAATACAATCTGAATCTGGTGAGAAGGCTTGGCGAAG	CGCCTTGCAT	19075 19075 hypothetical protein 4531095:4531634 forward MW:20373
206.	CRV15_RS22300	-	167	1.82e-9	GGCGGTATCG	GATGAGTCCCCAATAACCTTTGGTGAAAAGGATATTCATGG	ATATCGACCA	22300 pyk pyruvate kinase 5293051:5294484 forward MW:51316
95.	CRV15_RS09035	+	10	2.54e-9	GGTGCGCGA	GAAGGGTAAGGTCGCGAATTTTCTCGAAAATCTTTGCGATC	GACATCCCGC	Vps62-related protein 2241296:2242654 reverse MW:49275						5.3
327.	CRV15_RS27960	-	119	3.83e-9	GCCCCATTTT	ACGGACAACCCATGATCGTGTGGTGAAAGTCTTCGCATAAA	GGGCGTTTCT	BTAD domain-containing putative transcriptional regulator 6654401:6655147 forward MW:27546
127.	CRV15_RS12245	+	84	6.72e-9	AGGCGAGTGC	TAATCATTGGCGTTAGCACTCTCCCAGTGAGAGTGACAAAA	GAAGGACCGG	12245 groL chaperonin GroEL 2943283:2944905 forward MW:56799
230.	CRV15_RS25060	+	130	1.57e-8	CAGTCACCGC	AGTAGGAGTCCTTGGGCACGCGCGGACTGTATCCGATGAGG	TGGGGAGGAG	OB-fold domain-containing protein 5926756:5927268 reverse MW:18215
106.	CRV15_RS10950	+	106	1.82e-8	GATGCAACCG	AGAAAGAAAACTTACACTTTCGGACAAATCTTGCCATATTT	CAATCACTCA	10950 10950 hypothetical protein 26583:2659249 forward MW:33917
261.	CRV15_RS26560	+	111	4.06e-8	GAGTTCTGTG	GAGGCTCGGACATGACTCTTCCATGACTTGTTCCGTCGTGA	TTCAGCCATG	polysaccharide deacetylase family protein 6314492:6316372 reverse MW:68068
86.	CRV15_RS08510	+	68	8.15e-8	TTTATCCGGG	TCTGATAATGCGACGCATTGCCAACTCTTTACCTTGATGCA	CCGCAACTTC	08510 08510 hypothetical protein 2122632:2123111 forward MW:148

## Sheet: Down-genes
Down	Name	Strand	Start	p-value	Sites		p-value		Site						gene name product
195.	CRV15_RS20520		+		50		9.86e-10		TTCCCTCCCT		CTCCTCTTCCTCTTCCTCTTC		GCCCGTCTCC	20520 20520 VTT domain-containing protein 4872438:4873163 reverse MW:24001
99.	CRV15_RS08020		+		175		1.28e-9		CATCCCGGTC		GTGATCTTCTTCATGATCATC		CAGAAGAAGA	07995 07995 hypothetical protein 20047:2003957 reverse MW:13611
88.	CRV15_RS07500		+		118		2.70e-9		TCCGGCTCTC		CTTTTCTTCCTCTTCTTCCTC		ACACAGAGCA	07495 07495 BTAD domain-containing putative transcriptional regulator 1876134:1876922 forward MW:29346
272.	CRV15_RS32015		+		90		8.53e-9		GGCCCATGTG		GTGTTCGTGCTCTTCTTCCTC		AACACCGTCA	PEP/pyruvate-binding domain-containing protein 868155:870998 forward MW:104485
65.	CRV15_RS05660		+		201		1.62e-8		CGTCGTCCTG		CTGATCGTCACCTTCTACATC		CGCCGCGCGG	05655 05655 FAD-dependent oxidoreductase 1434476:14891 reverse MW:51185
220.	CRV15_RS24295		+		29		7.55e-8		CCTCGCCGTC		GTCATCTCCCTCATCCAGCTC		GCCGGGGACC	MetQ/NlpA family ABC transporter substrate-binding protein 5755244:5756053 forward MW:28812
238.	CRV15_RS28975		-		55		1.08e-7		TTTGCCGAAC		CAGAACTTGATCTTCTTGTTC		TCCCAACTGC	hypothetical protein 195007:195363 reverse MW:11773
292.	CRV15_RS32515		+		141		1.79e-7		GCCTTGGGTG		CTCACCGTGCTCTTGTTCGTC		ATGGCAGTCA	32515 32515 AraC family transcriptional regulator 977718:978692 forward MW:34172
193.	CRV15_RS20260		-		63		2.11e-7		TCAGCTCACC		CTCGACGTCATCGACCTCATC		GGCACGGTCG	20260 20260 NADP-dependent oxidoreductase 4815718:4816731 forward MW:760
234.	CRV15_RS28545		+		6		3.95e-7		TGGCA		GTGATGATGTTCGTGGTGATG		TTGCCGGTGG	28545 28545 aminoglycoside phosphotransferase family protein 104071:104988 forward MW:33017
171.	CRV15_RS17045		+		202		4.60e-7		GGCCACCCTG		CTGCCCTCGTTCGTGCTCATG		GCCGTTCTGT	17045 17045 twin-arginine translocation signal domain-containing protein 4044912:4045601 reverse MW:24626
265.	CRV15_RS31685		+		78		5.34e-7		TCACGACGGT		CTCGTCTTCATCAAGGACGTC		CCGAAGAACC	31685 31685 lytic polysaccharide monooxygenase 789549:790139 forward MW:20891
146.	CRV15_RS14130		+		65		5.34e-7		GCTGGAGTCG		GTGACGTTCAACACCGTCATG		AACCACGCCC	13885 13885 aspartate aminotransferase family protein 3315212:3316570 forward MW:48047
350.	CRV15_RS35325		-		95		6.18e-7		GTAGTAGCCC		CGGACCTTCATGTTCTCGATG		CCGATGTAGA	325 325 hypothetical protein 1707203:1707634 reverse MW:14768
24.	CRV15_RS02355		+		136		6.18e-7		CGCCGAGCTG		CTGTTCGTCCACACCCTGTTG		CAGAGCCCCG	020 020 tyrosine-protein phosphatase 583091:583903 forward MW:29934
199.	CRV15_RS20785		+		27		7.15e-7		CGCCACCGCG		CTGATCTCCTTCATCTTCAGT		TGGAACGAGC	20785 20785 zinc-dependent alcohol dehydrogenase family protein 4934473:49462 forward MW:34874
251.	CRV15_RS30775		+		213		9.48e-7		TAAGACGCAC		GTTTTGTTCATGTTCCCCCTC		TGACAAGGGA	30775 30775 hypothetical protein 563072:563329 forward MW:8521
15.	CRV15_RS01475		+		40		9.48e-7		CATCGCCACG		GTCATGTCGATCTCGCTGGTC		AGCGTGGCGA	01470 01470 ABC transporter substrate-binding protein 379460:380497 reverse MW:589
34.	CRV15_RS03655		-		209		1.09e-6		TGCCAGTTGC		CTCATGATGCTGTTGTACTTC		TCAAAGATCT	03650 03650 DUF1906 domain-containing protein 894532:896784 forward MW:81717
28.	CRV15_RS03225		+		11		1.63e-6		GGATGTGCCG		ATCATCTTCCTGACGGCGATG		GGCGACGACC	02780 02780 hypothetical protein 690302:690871 reverse MW:19666
26.	CRV15_RS02570		+		89		1.85e-6		GGCGGGGCCC		GTGTCCGTCTTCTACCTCCTT		CTCCCCCGTC	02360 02360 XRE family transcriptional regulator 584242:584862 reverse MW:22251
210.	CRV15_RS23540		-		112		2.39e-6		GCCTTAGCGT		GTGCCCGTGATGAACGTGCTG		GTGGTGGACG	240 240 tripartite tricarboxylate transporter substrate binding protein 5581052:55820 forward MW:34267
143.	CRV15_RS13865		+		205		2.39e-6		GTTCCGTCCC		GTCCTCGCCCTCGTCCCGTTC		CCGGCTCCGC	flavin reductase family protein 3308286:3308810 reverse MW:18057
246.	CRV15_RS29900		-		208		3.07e-6		CTCAGTGGTT		GTGATCTTGTTCGCTTCGGTC		TTGCGCCGGC	29900 29900 hypothetical protein 364450:364776 forward MW:11667
75.	CRV15_RS06690		+		95		3.07e-6		CGTCACCGCC		CTGCTCTCCCTCGGCCTCGTC		ACCGTGGCGG	06670 06670 hypothetical protein 1674641:1676098 forward MW:54152
39.	CRV15_RS04055		+		189		3.46e-6		GGCGTTCCGG		CTGAAGTTCCTCGGGCTGCTG		GCCCGGGGGG	hypothetical protein 1004181:1004360 forward MW:6521
11.	CRV15_RS01385		+		210		4.39e-6		CCGGAAATCA		GTGGACTCGCCCGTCTTGTTG		ATGATGCGTG	01150 01150 radical SAM protein 295178:296656 reverse MW:54376
161.	CRV15_RS16320		+		160		4.93e-6		GCACGTGCAT		ATGCCCGTGCTGACGCTCATG		CATTGGCACG	16320 16320 DUF397 domain-containing protein 3881527:3881769 forward MW:8583
117.	CRV15_RS10680		-		94		4.93e-6		GTCAGTGATC		ATGGCCGTGATCATGGACTTT		CAGAAAAAAG	10595 10595 polyprenyl synthetase family protein 2579469:2580479 reverse MW:951
35.	CRV15_RS03660		+		153		4.93e-6		CACACCGGCG		ATGATCGCGCTGGGCCTCATC		GCCGCCTCTC	03655 03655 hypothetical protein 896790:897266 forward MW:16339
192.	CRV15_RS20160		-		227		5.53e-6		GCC		CTTTCCGCCCTCTCCTTCGTG		ATCCGTCAGC	hypothetical protein 4795280:4796221 reverse MW:34550
181.	CRV15_RS18345		+		126		5.53e-6		AGACCTGCGC		CGGTTCGTCAACATCTACCTG		AACGACGAGG	18345 18345 cysteine synthase 46919:47869 forward MW:33751
21.	CRV15_RS01880		+		6		5.53e-6		AGCTC		CTGGCGTTCACCGCGCTGTTC		GCGGCGCTGG	01595 rutA pyrimidine utilization protein A 407082:408164 reverse MW:38383
187.	CRV15_RS20135		+		33		6.20e-6		CTCTCTCCTC		GTCACCGTCCTCTGTCTGCTG		CTGCTGCCGC	201 201 ABC transporter ATP-binding protein 4790907:4791797 reverse MW:32206
139.	CRV15_RS13710		-		117		6.20e-6		AGCGAGCTGG		TTCTTCTCGATCAGCTCGTTC		TGGATCGCGG	13705 13705 hypothetical protein 3273163:3274059 forward MW:31463
123.	CRV15_RS11225		+		42		6.93e-6		GAGCGTGGCC		GTCCTCGGCATGTTCGTGTTC		GCCATAGGTG	10920 10920 glycoside hydrolase family 19 protein 2653297:2654211 forward MW:32413
84.	CRV15_RS07480		+		119		6.93e-6		CTTCCGCGAC		GTCCTGTCCATGGACATGCTG		TACGCGAACG	07475 07475 CmcI family methyltransferase 1870833:1871543 forward MW:27584
213.	CRV15_RS23700		+		28		7.74e-6		CATCGTTTAC		CTGCCCTTCTTCGTCCATCTC		TCGACGACCA	multicopper oxidase domain-containing protein 5616482:5618410 reverse MW:70847
151.	CRV15_RS14355		-		124		7.74e-6		CTGGCCGAGG		GTGATGTCCACCGTCTTCTGC		TTGCCGTCGC	140 140 trypsin-like peptidase domain-containing protein 3424892:3426445 forward MW:50908
111.	CRV15_RS09185		-		18		8.63e-6		CAGTTCGGCG		CTGGTCGCCTTCGCGGTGGTG		CGGATCGTGG	09155 09155 PIN domain-containing protein 2272778:2273185 forward MW:14630
233.	CRV15_RS28485		-		166		9.61e-6		CGATACACTA		CGTCACGCCATCATGGTGATC		GCTTGCCGAT	28485 28485 NUDIX domain-containing protein 91225:91722 reverse MW:18033
216.	CRV15_RS24045		+		84		9.61e-6		CCTCGCCGCG		CTCGTGGCGACCTTCCTGGTG		GACCGTCAGG	24045 24045 gamma-glutamyl-gamma-aminobutyrate hydrolase family protein 5696863:5697600 reverse MW:25415
115.	CRV15_RS10545		+		90		9.61e-6		CCGGGCGGCG		CTGGTGGTGCCGGTGGTGATG		GCGCTGGTGG	10530 10530 2-oxoacid:ferredoxin oxidoreductase subunit beta 2565112:2566113 forward MW:36257
230.	CRV15_RS28155		+		52		1.07e-5		CCCGCAGAGC		CTCACCTCGATGAATCCCCTC		CGCCGCCCTC	28155 28155 CPCC family cysteine-rich protein 7153:7572 forward MW:15832
207.	CRV15_RS21995		+		50		1.19e-5		CGAGGTACGT		ATGCTCGCTCTGATTTTCATG		TGACCTGTGA	21995 21995 hypothetical protein 5222329:5223369 reverse MW:38422
140.	CRV15_RS13715		-		59		1.19e-5		CGTGCGCTTG		ATGGAGGCGTTCTCGTTCTTG		AGGGTCGCGT	13710 13710 hypothetical protein 3274100:3274594 forward MW:17088
98.	CRV15_RS07995		+		30		1.19e-5		GTACTCGGTG		GTGACGGCCTCCAGCTTCATC		TCGCTGGCGA	07915 07915 class I SAM-dependent methyltransferase 1990006:1990782 reverse MW:28591
64.	CRV15_RS05655		+		106		1.19e-5		CAATGTCATC		GGTACGGCCATGTTCGTCATC		GCCGTACTGA	05650 05650 hypothetical protein 1433811:1434311 reverse MW:17419
51.	CRV15_RS04475		+		111		1.19e-5		CTCGCCGATG		CTGTACGCCATCTCAGACATG		GGGCCATTCC	04440 04440 AMP-binding protein 1098873:1100480 forward MW:57347
212.	CRV15_RS23550		+		173		1.31e-5		CACGCTCTCC		CTGGTCACGTACTACCTCTTC		AACAATCTGC	250 250 tripartite tricarboxylate transporter permease 5582596:5584089 forward MW:51493
145.	CRV15_RS13885		+		212		1.46e-5		ACCCAGCCTG		GTCAAGGCGCTCATCGCCATT		CCCTGAGGAG	alpha/beta fold hydrolase 3312702:3313688 reverse MW:34609
47.	CRV15_RS04405		-		83		1.46e-5		AGTAAATAGG		CTGGTCACCACTTTGTTGATC		TTCCTTCTGG	04090 04090 CbiX/SirB N-terminal domain-containing protein 1011237:1011992 forward MW:26526
46.	CRV15_RS04090		+		5		1.46e-5		GGTC		GGCATCGCCATCGATCTGCTG		ATCTTCAGTC	ABC transporter permease 1010163:1011071 forward MW:31766
165.	CRV15_RS16775		-		219		1.61e-5		ACTCCATCCC		CTCTTCTCCCTCTCACCCCTC		GAAGCGGGGA	16775 16775 TetR/AcrR family transcriptional regulator 3985121:3985864 forward MW:26433
82.	CRV15_RS07470		+		138		1.61e-5		AAGCGGACAG		AAAATCTTCCTGTTCGAGATC		GAGTCATGAC	07465 07465 2OG-Fe(II) oxygenase family protein 1867848:1868783 reverse MW:34556
61.	CRV15_RS05290		+		18		1.61e-5		GTCGAGCGCG		TTCCTGGCCATGAACCCCATC		GTGCACCCCG	05205 05205 TAXI family TRAP transporter solute-binding subunit 1314390:1315400 forward MW:36643
45.	CRV15_RS04085		+		52		1.61e-5		CGAGACCCGG		CTCTCCGTCCTCTTCGTCACC		CACAACGTCC	04080 04080 ABC transporter ATP-binding protein 1009388:1010176 forward MW:28885
44.	CRV15_RS04080		+		50		1.61e-5		GATCTACGAC		CTGACGATCCTCAACAAGGTG		CTGAAGGCGG	aliphatic sulfonate ABC transporter substrate-binding protein 1008155:1009261 forward MW:38591
43.	CRV15_RS04075		+		40		1.78e-5		AGTGGGACTT		CTGATGACGACCGATGTCTTC		GCGACCTTCG	GTP-binding protein 1006613:1007947 forward MW:47552
10.	CRV15_RS01150		+		86		1.96e-5		GCGCCGTCCA		GTCGTGTTCCTGTTCGTGCGG		CGGCAGCTCC	01080 01080 hypothetical protein 278431:278877 reverse MW:15265
57.	CRV15_RS05035		-		70		2.16e-5		CTTTACGGGT		TTCGCGTTGCTTGTCTTGTTG		GGGCCCTCCC	04985 04985 M23 family metallopeptidase 12527:1254306 reverse MW:26733
178.	CRV15_RS17800		+		54		2.87e-5		TTTTCCTCTC		TTTCTCTCCTCCTCCTTCCTC		TCTGGTCTCT	17800 17800 LCP family protein 4214599:4215894 reverse MW:47036
126.	CRV15_RS11635		-		91		2.87e-5		CATCCGCCGA		GTACCCGTCCTCGTCGACGTC		GGGGAAGTCG	ABC transporter ATP-binding protein 2817600:2818361 reverse MW:27233
321.	CRV15_RS33745		+		110		3.15e-5		CAGCTCGTCC		CGGTACTCCATGAGGTTGCTG		GAATGCACGG	33745 33745 class I SAM-dependent methyltransferase 1290285:1291016 forward MW:26807
116.	CRV15_RS10595		+		145		3.15e-5		CGGGGGCGGC		GGGAAGGCGCTCACGGTGATC		GAAACGCGAC	10545 10545 DUF6401 family natural product biosynthesis protein 2568670:2569107 reverse MW:155
14.	CRV15_RS01470		+		23		3.15e-5		GACCGGGCTG		CGGCTCGCCCTGATCCAGGTG		GTGGCGACCG	01460 01460 S8 family peptidase 377011:378177 reverse MW:38704
310.	CRV15_RS33235		+		201		3.45e-5		GGGGCTGCTG		CTCCTCGTGCCCTCGCCGTTC		CGTTTCCGTT	AzlD domain-containing protein 1146103:1146411 forward MW:10465
80.	CRV15_RS07460		+		110		3.45e-5		CAACGCGGAC		TTCACCTTCTCCGTCCCGCTG		GCGCGCGAGT	07455 07455 MFS transporter 1864395:1865864 reverse MW:49765
54.	CRV15_RS04595		+		165		3.45e-5		TGTGGTGCGG		GTGACCGTGATGACCCTGCGC		CGCAAGCTCG	04590 04590 response regulator transcription factor 1137684:1138337 forward MW:23936
191.	CRV15_RS20155		+		39		3.77e-5		GAAGCGCCCG		CTGTTCTTCCCCGAGGTGTGG		CGGCAGGTCG	serine hydrolase domain-containing protein 4794231:4795283 reverse MW:37399
90.	CRV15_RS07510		-		37		3.77e-5		AGCGCGTGAC		GAGCTGTTGCTCAGCTTCGTG		TTCAGGGGAA	07505 07505 biotin transporter BioY 1878608:1879156 forward MW:20285					(lat gen)
16.	CRV15_RS01480		-		141		3.77e-5		GGGCGCTGCC		CGCCCGTTCATGGATCTCCTC		GCGGGAGGTG	01475 01475 ABC transporter permease 380507:381178 reverse MW:23299
229.	CRV15_RS27825		-		14		4.12e-5		CAGGCTGAAC		GTCGCCTTCTCCTCCCAGGTC		ACCGCCTTGT	27825 27825 SAM-dependent methyltransferase 6621404:6622195 reverse MW:28328
113.	CRV15_RS10505		-		209		4.12e-5		GCTCCCTGAC		CTCGTCGGCCTCATGGACCTC		ATGGATCGCC	09430 09430 PspC domain-containing protein 2333849:2334052 forward MW:7182
124.	CRV15_RS11355		+		26		4.50e-5		CCGCGTCCAC		GTCCTCGCCCAGACCCTCGTC		CGGCCGCCTG	11225 11225 hypothetical protein 2725680:2726228 forward MW:18679
