# Supplementary material for: Beyond Clavulanic Acid biosynthesis: Exploring the broad regulatory impact of BldD in Streptomyces clavuligerus ATCC 27064
Source: PLoS One. 2026 Apr 22;21(4):e0347564. doi: 10.1371/journal.pone.0347564 (PMC13102240; doi:10.1371/journal.pone.0347564)
Supplement: S6 File — (CSV) [file pone.0347564.s006.csv]

sequence_name	start	stop	strand	score	p-value	q-value	matched_sequence
CRV15_RS10845	9.0	24.0	+	15.1091	7.78e-07	0.026	TGCTCCGGCCCGCTCG
CRV15_RS08460	216.0	231.0	+	14.4182	1.18e-06	0.026	GGCGCCGTCGGGCTCG
CRV15_RS30590	4.0	19.0	-	14.1636	1.55e-06	0.026	CGCTCCGACGGTCTCG
CRV15_RS35290	74.0	89.0	-	14.1636	1.55e-06	0.026	CGCACCGTCGTCCTCG
CRV15_RS18140	132.0	147.0	+	14.1636	1.55e-06	0.026	TGCTCCGGCGGCAGCG
CRV15_RS33250	36.0	51.0	-	14.1394	1.82e-06	0.026	TGCGCCGTCGCGCTTG
CRV15_RS33245	82.0	97.0	+	14.1394	1.82e-06	0.026	TGCGCCGTCGCGCTTG
CRV15_RS12250	146.0	161.0	+	13.9091	2.05e-06	0.026	TGCCCCGGCGCTTTCG
CRV15_RS32020	200.0	215.0	-	13.9091	2.05e-06	0.026	CGCGCCGTCGATCTCG
CRV15_RS24045	138.0	153.0	+	13.8848	3.03e-06	0.0288	TACGCCGTCGCGATCG
CRV15_RS04085	151.0	166.0	+	13.8848	3.03e-06	0.0288	TGGACCGTCGGCATCG
CRV15_RS06340	205.0	220.0	-	13.8848	3.03e-06	0.0288	TGCTCCGCTGTCCTCG
CRV15_RS15460	176.0	191.0	+	13.6545	3.62e-06	0.0318	GGCCCCGTCGATATCG
CRV15_RS14645	48.0	63.0	+	13.6303	4.81e-06	0.0367	TGCTTCGGCGACTTCG
CRV15_RS17045	51.0	66.0	-	13.6303	4.81e-06	0.0367	TGCGCCGTCGTTCTCC
CRV15_RS07530	207.0	222.0	-	13.6182	5.82e-06	0.0392	GGCTCCGTCATGGTGG
CRV15_RS20160	213.0	228.0	-	13.6182	5.82e-06	0.0392	TGATCCGTCAGCACCG
CRV15_RS31615	124.0	139.0	+	13.3758	7.57e-06	0.0481	TTCTCCGTCGAATCCG
