# Supplementary material for: Beyond Clavulanic Acid biosynthesis: Exploring the broad regulatory impact of BldD in Streptomyces clavuligerus ATCC 27064
Source: PLoS One. 2026 Apr 22;21(4):e0347564. doi: 10.1371/journal.pone.0347564 (PMC13102240; doi:10.1371/journal.pone.0347564)
Supplement: S7 File — (CSV) [file pone.0347564.s007.csv]

Motif_tested	Analysis	AME_p	AME_adj_p	AME_two_sided_pboth	FIMO_total_matches	FIMO_promoters_with_match	FIMO_matches_q<0.05	FIMO_promoters_q<0.05	FIMO_min_q	FIMO_min_p	FIMO_q<0.05_start_median	FIMO_q<0.05_start_range
TGCTCCGTCRNNNTCG	AME motif enrichment (rank-sum; scoring=totalhits)	0.5	0.5	1.0	106	88	18	18	0.026	7.78e-07	135.0	4-216
