# Supplementary material for: Beyond Clavulanic Acid biosynthesis: Exploring the broad regulatory impact of BldD in Streptomyces clavuligerus ATCC 27064
Source: PLoS One. 2026 Apr 22;21(4):e0347564. doi: 10.1371/journal.pone.0347564 (PMC13102240; doi:10.1371/journal.pone.0347564)
Supplement: S8 File — (XLSX) [file pone.0347564.s008.xlsx]

## Sheet: top_GlcNAc_orthologs
SC_gene	Sclav_CRV_gene	logFC_co	logFC_sclav	product_sco	product_sclav	score
SC_RS22375	CRV15_RS27395	2.261511506	-0.36006159585139	GNAT family N-acetyltransferase	GNAT family N-acetyltransferase	2.62157310185139
SC_RS39440	CRV15_RS29415	0.1052139021	-1.99890099174079	GNAT family N-acetyltransferase	GNAT family N-acetyltransferase	2.10411489384079
SC_RS09910	CRV15_RS24220	-1.9325787566	-0.020749466402773	bifunctional glutamate N-acetyltransferase/amino-acid acetyltransferase ArgJ	bifunctional glutamate N-acetyltransferase/amino-acid acetyltransferase ArgJ	1.95332822300277
SC_RS07810	CRV15_RS00195	0	1.76740391992206	N-acetylmuramoyl-L-alanine amidase	N-acetylmuramoyl-L-alanine amidase	1.76740391992206
SC_RS38465	CRV15_RS27375	-0.0575053826000014	1.55456462069385	N-acetylmuramoyl-L-alanine amidase	N-acetylmuramoyl-L-alanine amidase	1.61207000329385
SC_RS23720	CRV15_RS12090	-0.00459479140000019	1.56067193373682	N-acetylmuramic acid 6-phosphate etherase	N-acetylmuramic acid 6-phosphate etherase	1.56526672513682
SC_RS30580	CRV15_RS05645	0.0919276158999995	-1.47310865482135	chitinase	chitinase	1.56503627072135
SC_RS26565	CRV15_RS09525	-0.1314606958	1.39950943637743	N-acetylneuraminate synthase family protein	N-acetylneuraminate synthase family protein	1.53097013217743
SC_RS08210	CRV15_RS25530	0.715191606	-0.769308290404958	GNAT family N-acetyltransferase	GNAT family N-acetyltransferase	1.48449989640496
SC_RS28420	CRV15_RS00825	-0.856844822599999	-0.626155991361978	N-acetylmuramoyl-L-alanine amidase	peptidoglycan-binding protein	1.48300081396198
SC_RS09915	CRV15_RS24215	-1.2280810222	-0.241890583129059	N-acetyl-gamma-glutamyl-phosphate reductase	N-acetyl-gamma-glutamyl-phosphate reductase	1.46997160532906
SC_RS28360	CRV15_RS26965	-0.121758208849999	1.25799314863293	glucosamine-6-phosphate deaminase	glucosamine-6-phosphate deaminase	1.37975135748293
SC_RS16005	CRV15_RS18730	0.502989128699999	-0.863815784997401	GNAT family N-acetyltransferase	GNAT family N-acetyltransferase	1.3668049136974
SC_RS09195	CRV15_RS27770	0	-1.27787259564411	chitinase C-terminal domain-containing protein	chitinase C-terminal domain-containing protein	1.27787259564411
SC_RS08425	CRV15_RS25455	-0.0334046984000014	1.2122805647332	GNAT family N-acetyltransferase	GNAT family N-acetyltransferase	1.2456852631332
SC_RS12980	CRV15_RS21300	-0.2566155931	0.955162004401211	GNAT family N-acetyltransferase	GNAT family N-acetyltransferase	1.21177759750121
SC_RS05070	CRV15_RS32430	-8.88178419700125e-16	-1.15487288260915	GNAT family N-acetyltransferase	GNAT family N-acetyltransferase	1.15487288260915
SC_RS33955	CRV15_RS22250	0.115329406199999	0.993071520424307	endo-alpha-N-acetylgalactosaminidase family protein	endo-alpha-N-acetylgalactosaminidase family protein	1.10840092662431
SC_RS27180	CRV15_RS08945	0.0882007974000003	-0.969473250339442	chitinase	chitinase	1.05767404773944
SC_RS28435	CRV15_RS01055	-0.110104176800001	-0.929337498993931	GNAT family N-acetyltransferase	GNAT family N-acetyltransferase	1.03944167579393
SC_RS12475	CRV15_RS21835	-0.601492088399999	0.404675008090713	phospho-N-acetylmuramoyl-pentapeptide-transferase	phospho-N-acetylmuramoyl-pentapeptide-transferase	1.00616709649071
SC_RS29620	CRV15_RS06500	0.5244265781	-0.473077811836816	N-acetylmuramoyl-L-alanine amidase	N-acetylmuramoyl-L-alanine amidase	0.997504389936816
SC_RS14030	CRV15_RS34505	0.0392061726999997	-0.890909353826328	GNAT family N-acetyltransferase	GNAT family N-acetyltransferase	0.930115526526328
SC_RS15730	CRV15_RS28255	0.0760045094999997	-0.823362792910212	GNAT family N-acetyltransferase	GNAT family N-acetyltransferase	0.899367302410212
SC_RS15650	CRV15_RS09055	0.0103403553999986	-0.87254253878344	GNAT family N-acetyltransferase	GNAT family N-acetyltransferase	0.882882894183439
SC_RS25915	CRV15_RS10045	-0.209720688850002	-0.636502134327315	ribosomal protein S18-alanine N-acetyltransferase	ribosomal protein S18-alanine N-acetyltransferase	0.846222823177317
SC_RS16820	CRV15_RS18160	-0.0351730656000004	0.787937475453039	beta-N-acetylhexosaminidase	beta-N-acetylhexosaminidase	0.82311054105304
SC_RS06205	CRV15_RS27415	-8.88178419700125e-16	-0.800902998540541	GNAT family N-acetyltransferase	GNAT family N-acetyltransferase	0.800902998540542
SC_RS06725	CRV15_RS29865	8.88178419700125e-16	-0.795387197628052	GNAT family N-acetyltransferase	GNAT family N-acetyltransferase	0.795387197628053
SC_RS31455	CRV15_RS04970	-0.12520314295	-0.640819389120463	bifunctional acetate--CoA ligase family protein/GNAT family N-acetyltransferase	bifunctional GNAT family N-acetyltransferase/acetate--CoA ligase family protein	0.766022532070463
SC_RS24255	CRV15_RS33710	0.101701368150001	-0.65953857095779	GNAT family N-acetyltransferase	GNAT family N-acetyltransferase	0.761239939107791
SC_RS09795	CRV15_RS24300	-2.66453525910038e-15	-0.68648186554624	GNAT family N-acetyltransferase	GNAT family N-acetyltransferase	0.686481865546243
SC_RS29060	CRV15_RS07105	-0.0854559966999999	-0.580441711026631	glycoside hydrolase family 18 chitinase	glycoside hydrolase family 18 chitinase	0.665897707726631
SC_RS27830	CRV15_RS08525	0.0183952987499989	-0.588253833587086	GNAT family N-acetyltransferase	GNAT family N-acetyltransferase	0.606649132337085
SC_RS27790	CRV15_RS08550	-0.283240600950001	0.306320362150188	N-acetyl-1-D-myo-inositol-2-amino-2-deoxy-alpha-D-glucopyranoside deacetylase	N-acetyl-1-D-myo-inositol-2-amino-2-deoxy-alpha-D-glucopyranoside deacetylase	0.589560963100189
SC_RS32760	CRV15_RS04040	0.0304093959999996	-0.543569644492369	GNAT family N-acetyltransferase	GNAT family N-acetyltransferase	0.573979040492369
SC_RS26460	CRV15_RS09600	0	0.566370327335312	beta-N-acetylhexosaminidase	beta-N-acetylhexosaminidase	0.566370327335312
SC_RS12485	CRV15_RS21825	-0.331194428500002	-0.228837697001295	UDP-N-acetylmuramoyl-L-alanyl-D-glutamate--2%2C6-diaminopimelate ligase	UDP-N-acetylmuramoyl-L-alanyl-D-glutamate--2%2C6-diaminopimelate ligase	0.560032125501297
SC_RS07525	CRV15_RS26595	-0.130362677500001	0.399115439451451	N-acetylglucosamine kinase	N-acetylglucosamine kinase	0.529478116951452
SC_RS12480	CRV15_RS21830	-0.394450423650002	0.124823005622495	UDP-N-acetylmuramoyl-tripeptide--D-alanyl-D-alanine ligase	UDP-N-acetylmuramoyl-tripeptide--D-alanyl-D-alanine ligase	0.519273429272497
SC_RS34580	CRV15_RS27620	-0.11146379075	-0.399178496359051	GNAT family N-acetyltransferase	GNAT family N-acetyltransferase	0.510642287109051
SC_RS24945	CRV15_RS10695	0.0105620568	0.495158389113945	GNAT family N-acetyltransferase	GNAT family N-acetyltransferase	0.505720445913945
SC_RS12470	CRV15_RS21840	-0.298075227800001	0.201942030087071	UDP-N-acetylmuramoyl-L-alanine--D-glutamate ligase	UDP-N-acetylmuramoyl-L-alanine--D-glutamate ligase	0.500017257887072
SC_RS09830	CRV15_RS24270	-8.88178419700125e-16	-0.486939697041003	GNAT family N-acetyltransferase	GNAT family N-acetyltransferase	0.486939697041004
SC_RS23580	CRV15_RS32100	0.0469728211999993	-0.432814577581722	GNAT family N-acetyltransferase	GNAT family N-acetyltransferase	0.479787398781721
SC_RS18005	CRV15_RS16895	-0.18269256675	-0.290620750217562	GNAT family N-acetyltransferase	GNAT family N-acetyltransferase	0.473313316967562
SC_RS29495	CRV15_RS06720	-0.0811516733499991	-0.383912443739991	GNAT family N-acetyltransferase	GNAT family N-acetyltransferase	0.46506411708999
SC_RS29700	CRV15_RS06430	-0.0504817157000002	-0.404301986707752	GNAT family N-acetyltransferase	GNAT family N-acetyltransferase	0.454783702407752
SC_RS25390	CRV15_RS10380	0.0687580401999992	-0.381876841540666	UDP-N-acetylmuramate dehydrogenase	UDP-N-acetylmuramate dehydrogenase	0.450634881740665
SC_RS31245	CRV15_RS05130	0.38133060005	0.0269524261100136	GNAT family N-acetyltransferase	GNAT family N-acetyltransferase	0.408283026160014
