# Supplementary material for: Beyond Clavulanic Acid biosynthesis: Exploring the broad regulatory impact of BldD in Streptomyces clavuligerus ATCC 27064
Source: PLoS One. 2026 Apr 22;21(4):e0347564. doi: 10.1371/journal.pone.0347564 (PMC13102240; doi:10.1371/journal.pone.0347564)
Supplement: S9 File — (XLSX) [file pone.0347564.s009.xlsx]

## Sheet: top_CIS_phage_orthologs
Sco_gene	Sclav_CRV_gene	logFC_co	logFC_sclav	product_sco	product_sclav	score
SC_RS35640	CRV15_RS27150	-0.0356900297000005	1.75308022081073	phosphocholine-specific phospholipase C	phosphocholine-specific phospholipase C	1.78877025051073
SC_RS23410	CRV15_RS33855	-0.0114828556000006	1.53297627914581	putative baseplate assembly protein	putative baseplate assembly protein	1.54445913474581
SC_RS23405	CRV15_RS33850	-0.0477678088000015	1.29414850870831	phage tail protein	phage tail protein	1.34191631750831
SC_RS14700	CRV15_RS19900	0.2785556127	0.96756426532512	protealysin inhibitor emfourin	protealysin inhibitor emfourin	1.24611987802512
SC_RS09150	CRV15_RS24870	0.00329141545000056	1.23484634704476	hemolysin family protein	hemolysin family protein	1.23813776249476
SC_RS09155	CRV15_RS24865	-0.0020545628500015	1.0304681145051	hemolysin family protein	hemolysin family protein	1.0325226773551
SC_RS16000	CRV15_RS18735	0.554213372849999	-0.458357643129522	lysine N(6)-hydroxylase/L-ornithine N(5)-oxygenase family protein	lysine N(6)-hydroxylase/L-ornithine N(5)-oxygenase family protein	1.01257101597952
SC_RS22360	CRV15_RS13275	0.487918181	-0.474985072952173	HhH-GPD-type base excision DNA repair protein	HhH-GPD-type base excision DNA repair protein	0.962903253952173
SC_RS23455	CRV15_RS33905	0.0147258986000001	0.881740465612933	phage tail sheath subtilisin-like domain-containing protein	phage tail sheath family protein	0.896466364212933
SC_RS39365	CRV15_RS07945	-0.0578686590000004	-0.749182384836247	snapalysin	snapalysin	0.807051043836247
SC_RS28920	CRV15_RS07315	-0.0121904499000007	-0.735947256993533	tyrosine-type recombinase/integrase	tyrosine-type recombinase/integrase	0.748137706893534
SC_RS16205	CRV15_RS18595	0.0611235355999993	0.643805663227579	maleate cis-trans isomerase family protein	maleate cis-trans isomerase family protein	0.704929198827578
SC_RS15995	CRV15_RS18740	0.605281550549998	-0.0875485082249833	lysine decarboxylase DesA	pyridoxal phosphate-dependent decarboxylase family protein	0.692830058774981
SC_RS10920	CRV15_RS23280	-8.88178419700125e-16	-0.690891907166092	hemolysin	TlyA family RNA methyltransferase	0.690891907166093
SC_RS12115	CRV15_RS22290	0.254006988499999	0.384000941411809	lysine N(6)-hydroxylase/L-ornithine N(5)-oxygenase family protein	lysine N(6)-hydroxylase/L-ornithine N(5)-oxygenase family protein	0.638007929911808
SC_RS10200	CRV15_RS23955	-0.378681931799999	0.215933825573001	FKBP-type peptidyl-prolyl cis-trans isomerase	FKBP-type peptidyl-prolyl cis-trans isomerase	0.594615757373
SC_RS23425	CRV15_RS33870	0.0678581098000031	0.504261031031416	CIS tube protein	LysM peptidoglycan-binding domain-containing protein	0.572119140831419
SC_RS08215	CRV15_RS25525	0.0429164167999989	0.480982229946213	hemolysin family protein	hemolysin family protein	0.523898646746212
SC_RS34830	CRV15_RS03145	0.15784084595	-0.331479680588816	phage holin family protein	phage holin family protein	0.489320526538816
SC_RS08220	CRV15_RS25520	-0.0133810330999991	0.453224314957286	hemolysin family protein	hemolysin family protein	0.466605348057285
SC_RS16755	CRV15_RS32920	-0.0194038712000006	0.442544317579006	betaine/proline/choline family ABC transporter ATP-binding protein	ABC transporter ATP-binding protein	0.461948188779007
SC_RS23450	CRV15_RS33900	0.0814062944000007	0.341177276563541	phage tail protein	phage tail protein	0.422583570963542
SC_RS10205	CRV15_RS23950	-8.88178419700125e-16	0.394935647265665	FKBP-type peptidyl-prolyl cis-trans isomerase	FKBP-type peptidyl-prolyl cis-trans isomerase	0.394935647265666
SC_RS35950	CRV15_RS02425	0.0133973889999988	0.245694421118776	phosphocholine cytidylyltransferase family protein	sugar phosphate nucleotidyltransferase	0.259091810118775
SC_RS21755	CRV15_RS14155	0	-0.241587530833431	phage holin family protein	phage holin family protein	0.241587530833431
SC_RS14720	CRV15_RS19855	-0.0301380576000003	0.156688945956348	hemolysin family protein	hemolysin family protein	0.186827003556348
SC_RS28590	CRV15_RS07845	0.134534107199999	0.0302286050789462	multifunctional oxoglutarate decarboxylase/oxoglutarate dehydrogenase thiamine pyrophosphate-binding subunit/dihydrolipoyllysine-residue succinyltransferase subunit	multifunctional oxoglutarate decarboxylase/oxoglutarate dehydrogenase thiamine pyrophosphate-binding subunit/dihydrolipoyllysine-residue succinyltransferase subunit	0.164762712278945
SC_RS19960	CRV15_RS15710	-8.88178419700125e-16	-0.149448152653543	phage holin family protein	phage holin family protein	0.149448152653544
SC_RS18625	CRV15_RS10905	-8.88178419700125e-16	-0.138737822087125	lysine--tRNA ligase	lysine--tRNA ligase	0.138737822087126
SC_RS23430	CRV15_RS33875	0.0377637497999981	0.0638555720394083	phage tail protein	phage tail protein	0.101619321839406
